# Supplementary material for: Genome-Wide Identification of the R2R3-MYB Gene Family Members in Masson Pine and the Regulation of Secondary Cell Wall Formation and Lignin Biosynthesis by PmMYB289
Source: Plants (Basel). 2026 Apr 16;15(8):1216. doi: 10.3390/plants15081216 (PMC13120142; doi:10.3390/plants15081216)
Supplement: Supplementary file 1 [file plants-15-01216-s001.zip › Supplementary tables.xlsx]

## Sheet: Table S1
Table S1.The characteristics and chromosomal localization of PmMYBs
Sequence ID	Number of Amino Acid	Molecular Weight(kDa)	Theoretical pI	Instability Index	Aliphatic Index	Grand Average of Hydropathicity	Chromosomal Location
PmMYB1	842	91686.5	5.75	53.1	70.97	-0.522	chr1
PmMYB2	295	33259.6	6.31	65.2	72.1	-0.462	chr1
PmMYB3	415	45228.8	5.23	49.43	63.37	-0.631	chr1
PmMYB4	310	35412	8.6	57.58	73.9	-0.651	chr1
PmMYB5	293	33659.5	9.91	60.65	81.84	-0.517	chr1
PmMYB6	363	40211.1	4.94	48.03	82.31	-0.455	chr1
PmMYB7	196	22085.9	6.89	65.15	78.11	-0.384	chr1
PmMYB8	252	28743.7	8.44	61.07	80.83	-0.623	chr1
PmMYB9	264	30315.3	8.08	50.57	68.3	-0.824	chr1
PmMYB10	263	30256.2	8.57	49.95	68.17	-0.856	chr1
PmMYB11	357	40130.4	7.91	54.69	78.63	-0.526	chr1
PmMYB12	319	35666.3	8.21	47.55	76.39	-0.537	chr1
PmMYB13	305	34477	8.7	52.54	76.79	-0.708	chr1
PmMYB14	328	37537.1	5.88	60.96	62.74	-0.744	chr1
PmMYB15	312	35380	9.18	54.91	75.32	-0.676	chr1
PmMYB16	321	36614.2	7.08	61.33	66.57	-0.718	chr1
PmMYB17	271	31341	9.96	60.01	73.76	-0.706	chr1
PmMYB18	306	34813	6	52.26	75.23	-0.605	chr1
PmMYB19	323	36588.2	5.86	47.67	75.48	-0.526	chr1
PmMYB20	322	36237.8	5.95	55.05	72.17	-0.593	chr1
PmMYB21	318	35908.4	6.07	58.74	75.19	-0.526	chr1
PmMYB22	312	35262.7	5.84	51.34	71.89	-0.606	chr1
PmMYB23	398	45333.3	7.55	56.47	76.21	-0.569	chr1
PmMYB24	242	27358	5.91	40.05	80.95	-0.355	chr1
PmMYB25	324	36843.4	6.7	52.03	70.74	-0.621	chr1
PmMYB26	375	41733.6	7.95	44.22	66.64	-0.712	chr1
PmMYB27	388	43638.6	7.16	42.64	64.92	-0.752	chr1
PmMYB28	284	32555.8	9.35	54.12	74.86	-0.726	chr1
PmMYB29	295	33302.3	6.75	54.61	74.03	-0.694	chr1
PmMYB30	160	18393.1	9.79	55.84	76.81	-0.836	chr1
PmMYB31	132	15515.9	9.81	59.64	74.62	-0.835	chr1
PmMYB32	394	43424.2	5.95	48.35	68.93	-0.619	chr1
PmMYB33	374	41792.5	5.36	54.64	68.88	-0.692	chr1
PmMYB34	330	37756.1	8.01	63.35	86.24	-0.396	chr1
PmMYB35	219	25069.6	9.08	57.14	82.83	-0.416	chr1
PmMYB36	340	38461.2	6.67	54.1	71.71	-0.627	chr1
PmMYB37	258	28847.5	8.91	61.05	79.38	-0.548	chr1
PmMYB38	281	31246.8	5.31	49.6	69.82	-0.554	chr1
PmMYB39	373	42175.6	8.23	53.55	73.75	-0.587	chr1
PmMYB40	177	20418.3	10.51	65.66	61.69	-1.032	chr1
PmMYB41	310	35019.4	5.73	63.98	77.42	-0.636	chr1
PmMYB42	308	35067.1	6.96	57.67	63.05	-0.809	chr1
PmMYB43	344	39338.5	8.06	73.29	75.17	-0.674	chr1
PmMYB44	299	34076.1	6.41	64.5	68.83	-0.798	chr1
PmMYB45	337	38272	6.68	71.1	72.97	-0.75	chr1
PmMYB46	325	36313.4	5.35	50.23	68.18	-0.648	chr1
PmMYB47	323	36355.9	5.49	61.26	79.41	-0.473	chr1
PmMYB48	325	36756.4	5.02	63.87	76.86	-0.479	chr1
PmMYB49	323	36742.4	6.1	60.03	72.14	-0.626	chr1
PmMYB50	339	38568.4	6.33	56.92	66.99	-0.636	chr1
PmMYB51	217	25193	9.66	58.85	75.85	-0.703	chr1
PmMYB52	299	33779.3	7.03	52.41	73.11	-0.614	chr1
PmMYB53	216	24802.6	9.33	65.68	81.71	-0.599	chr1
PmMYB54	339	37900.3	5.43	46.55	70.27	-0.606	chr1
PmMYB55	169	19510.2	10.7	62.95	66.39	-1.128	chr1
PmMYB56	327	36922.1	5.37	51.8	76.06	-0.61	chr1
PmMYB57	297	33515.3	5.94	47.01	77.81	-0.647	chr1
PmMYB58	317	35528.3	5.2	47.29	71.42	-0.667	chr1
PmMYB59	334	37762.1	6.23	48.18	69.55	-0.699	chr1
PmMYB60	299	33316.8	6.46	58.33	80.57	-0.431	chr1
PmMYB61	291	31961	7.61	52.81	77.42	-0.432	chr1
PmMYB62	353	39923.7	5.67	57.21	71.3	-0.653	chr1
PmMYB63	190	21124	9.45	51.8	74.89	-0.644	chr1
PmMYB64	340	38168.8	5.18	50.54	71.76	-0.574	chr1
PmMYB65	119	13521.4	9.46	52.1	70.59	-0.673	chr1
PmMYB66	227	25799.3	9.1	39.41	73	-0.677	chr1
PmMYB67	412	44997.1	6.62	60.88	55.92	-0.822	chr1
PmMYB68	354	40092.7	5.52	42.22	68.9	-0.615	chr1
PmMYB69	340	38110.3	4.83	47.17	67.44	-0.769	chr1
PmMYB70	414	46046.7	5.91	50.02	62.97	-0.664	chr2
PmMYB71	434	49323.4	9.03	65.22	65.85	-0.926	chr2
PmMYB72	441	50232.6	9.32	64.46	58.25	-0.912	chr2
PmMYB73	275	31780.4	9.85	57.3	80.44	-0.599	chr2
PmMYB74	299	34657.9	9.95	57.95	80.64	-0.502	chr2
PmMYB75	449	51034.3	5.64	51.77	67.77	-0.757	chr2
PmMYB76	386	43704.7	6.47	52.32	63.24	-0.801	chr2
PmMYB77	413	46943.2	5.35	54.32	64.72	-0.849	chr2
PmMYB78	334	38080.6	5.77	54.21	65.15	-0.739	chr2
PmMYB79	398	44248.3	6.47	50.65	63.32	-0.728	chr2
PmMYB80	107	12237.2	9.59	45.93	76.54	-0.633	chr2
PmMYB81	326	37068.5	5.67	53.44	67.02	-0.747	chr2
PmMYB82	490	54207.8	5.43	50.23	66.35	-0.635	chr2
PmMYB83	249	28831.5	6.6	62.63	70.52	-0.856	chr2
PmMYB84	329	37030	5.1	56.3	65.47	-0.575	chr2
PmMYB85	306	34861.1	7.97	64.97	67.58	-0.651	chr2
PmMYB86	1079	117357	5.65	54.23	66.91	-0.535	chr2
PmMYB87	377	43009.8	5.75	58.66	66.76	-0.847	chr2
PmMYB88	371	41908.9	6.6	57.88	74.96	-0.62	chr3
PmMYB89	451	50643.2	5.93	55.58	65.34	-0.645	chr3
PmMYB90	366	41147.8	5.91	45.25	68.83	-0.591	chr3
PmMYB91	262	30031	8.92	63.1	74.5	-0.558	chr3
PmMYB92	400	45039.3	5.95	48.97	69.3	-0.526	chr3
PmMYB93	333	37373.5	5.95	58.02	66.58	-0.583	chr3
PmMYB94	484	54304.9	6.31	58.77	72.58	-0.514	chr3
PmMYB95	494	55291.9	5.78	57.77	73.44	-0.594	chr3
PmMYB96	373	42057.2	6.21	49.69	70.08	-0.623	chr3
PmMYB97	377	42755.8	5.58	54.69	64.43	-0.701	chr3
PmMYB98	541	60924.8	6.06	50.93	64.94	-0.743	chr3
PmMYB99	372	41262.8	5.61	50.43	69.78	-0.571	chr3
PmMYB100	358	39390.7	5.69	50.29	69.8	-0.555	chr3
PmMYB101	312	34731.8	7.59	56.17	67.02	-0.589	chr3
PmMYB102	276	30794.8	8.75	64.69	71.81	-0.628	chr3
PmMYB103	281	32514.6	8.6	64.11	62.46	-0.851	chr3
PmMYB104	277	31583.6	8.71	63.9	59.53	-0.792	chr3
PmMYB105	296	33898.1	8.06	58.5	64.9	-0.782	chr3
PmMYB106	355	40613.3	5.34	54.98	69.18	-0.654	chr3
PmMYB107	491	54855	6.1	50.97	67.76	-0.665	chr3
PmMYB108	406	45732.6	5.54	49.32	66.82	-0.673	chr3
PmMYB109	367	41027.2	4.84	56.38	67.3	-0.655	chr3
PmMYB110	124	14179.3	9.12	69.29	81.77	-0.531	chr3
PmMYB111	573	61745.9	5.98	48.87	64.73	-0.521	chr3
PmMYB112	416	45707	4.63	58.78	75.46	-0.573	chr3
PmMYB113	383	43321.3	6.1	47.73	65.27	-0.736	chr3
PmMYB114	113	12698.4	10.01	32.99	75.13	-0.757	chr3
PmMYB115	244	28497.2	8.82	46.28	77.13	-0.855	chr3
PmMYB116	305	35128.4	6.08	60.74	75.74	-0.772	chr3
PmMYB117	306	35327.6	6.07	67.09	77.42	-0.773	chr3
PmMYB118	296	34248.2	5.74	62.03	73.11	-0.859	chr3
PmMYB119	315	35902.4	6.83	51.84	77.08	-0.704	chr3
PmMYB120	305	34781.2	7.03	54.95	77.05	-0.67	chr3
PmMYB121	305	35339.6	5.72	60.04	74.46	-0.846	chr3
PmMYB122	328	38047.8	5.91	68.18	77.87	-0.781	chr3
PmMYB123	289	33384.4	5.49	60.22	76.57	-0.772	chr3
PmMYB124	185	21899.2	10.22	66.19	67.51	-1.07	chr3
PmMYB125	242	27489	6.39	77.44	81.4	-0.565	chr3
PmMYB126	220	25626	6.51	38.86	82.36	-0.798	chr3
PmMYB127	473	52757.9	5.47	57.84	67.67	-0.567	chr3
PmMYB128	516	57375.2	6.86	49.75	66.4	-0.636	chr3
PmMYB129	497	55356.7	5.67	47.41	68.31	-0.574	chr3
PmMYB130	483	53962.2	5.3	51.23	69.67	-0.585	chr3
PmMYB131	495	54782.2	6.14	46.01	68.79	-0.567	chr3
PmMYB132	459	50588.6	6.75	51.96	66.78	-0.569	chr3
PmMYB133	352	38968.6	8.55	56.48	68.49	-0.67	chr3
PmMYB134	394	44651.8	6.07	59.29	67.56	-0.623	chr3
PmMYB135	484	54193.4	6.07	55.78	68.14	-0.644	chr3
PmMYB136	380	42650.7	7.62	66.45	69.61	-0.693	chr3
PmMYB137	378	42513.5	7.22	64.17	69.71	-0.663	chr3
PmMYB138	347	38883.4	6.49	54.24	70.92	-0.673	chr4
PmMYB139	421	47585.2	6.32	65.43	67.91	-0.725	chr4
PmMYB140	270	30305.6	8.6	51.81	56.74	-0.939	chr4
PmMYB141	382	42157.9	6.46	60.73	68.25	-0.644	chr4
PmMYB142	365	41185.8	6.6	62.33	68.41	-0.761	chr4
PmMYB143	383	42873.7	5.63	57.21	65.77	-0.614	chr4
PmMYB144	322	36182.4	8.54	55.84	64.29	-0.684	chr4
PmMYB145	321	36114.4	8.41	52.95	64.8	-0.683	chr4
PmMYB146	381	42472.3	7.54	58.67	71.23	-0.613	chr4
PmMYB147	417	47587.7	6	49.41	57.79	-0.934	chr4
PmMYB148	109	12163	9.45	32.06	78.81	-0.504	chr4
PmMYB149	355	38433.3	8.89	58.2	64.37	-0.588	chr4
PmMYB150	210	23930.1	5.76	52.13	78	-0.607	chr4
PmMYB151	214	24667.2	7.75	59.82	81.54	-0.585	chr4
PmMYB152	222	25121.6	7.05	56.61	79.91	-0.561	chr4
PmMYB153	389	43905.7	5.88	49.62	65.73	-0.717	chr4
PmMYB154	507	56361.8	6.06	43.81	73.14	-0.62	chr4
PmMYB155	509	56946.6	6.57	49.57	72.83	-0.605	chr4
PmMYB156	500	55527.7	6.08	50.19	67	-0.655	chr5
PmMYB157	286	32847.2	9.8	44.06	86.33	-0.305	chr5
PmMYB158	149	17265.9	10.37	75.28	66.78	-0.901	chr5
PmMYB159	406	45539.8	6.39	48.81	78.37	-0.656	chr5
PmMYB160	418	46903.5	5.68	51.86	81.96	-0.514	chr5
PmMYB161	397	44198.4	5.73	48.59	82.14	-0.501	chr5
PmMYB162	471	53016.7	6.7	47.51	84.29	-0.534	chr5
PmMYB163	404	45081.6	6.49	49.2	84.31	-0.533	chr5
PmMYB164	383	42948.8	5.84	48.84	75.46	-0.621	chr5
PmMYB165	385	42763.8	6.89	55.74	70.29	-0.614	chr5
PmMYB166	327	35893.1	6.18	43.52	74.31	-0.498	chr5
PmMYB167	359	39938.1	6.64	40.74	80.72	-0.456	chr5
PmMYB168	370	41756	6.8	44.99	77.51	-0.602	chr5
PmMYB169	326	36689.3	9.12	44.72	68.83	-0.723	chr5
PmMYB170	365	40561.2	4.93	58.73	74.05	-0.519	chr5
PmMYB171	379	41911.6	4.88	62.2	74.64	-0.48	chr5
PmMYB172	372	41655	5.38	57.25	81.02	-0.417	chr5
PmMYB173	386	43032.9	4.67	62.54	73.78	-0.531	chr5
PmMYB174	366	41138.7	4.64	58.37	71.67	-0.622	chr5
PmMYB175	330	37033.1	5.42	52.71	73.61	-0.638	chr5
PmMYB176	326	36453.4	5.55	56.25	68.83	-0.623	chr5
PmMYB177	351	39514.6	5.22	56.38	66.67	-0.726	chr5
PmMYB178	464	52035.4	6.87	50.11	66.21	-0.678	chr5
PmMYB179	472	52926.9	5.91	48.4	66.91	-0.734	chr5
PmMYB180	522	58693.7	6.4	49.21	69.16	-0.734	chr6
PmMYB181	245	27457.2	8.13	49.72	79.27	-0.651	chr6
PmMYB182	241	26966.3	6.32	52.73	74.9	-0.647	chr6
PmMYB183	200	23050.1	10.22	52.74	78	-0.762	chr6
PmMYB184	246	27642	6.6	58.76	73.78	-0.726	chr6
PmMYB185	225	25370.6	8.52	49.06	75.87	-0.766	chr6
PmMYB186	163	18995.4	9.85	54.48	69.45	-1.093	chr6
PmMYB187	296	33262.8	9.41	60.39	76.39	-0.442	chr6
PmMYB188	206	23847.4	10.1	60.42	76.65	-0.761	chr6
PmMYB189	207	23944.5	10.06	56.18	76.71	-0.753	chr6
PmMYB190	245	27538.5	8.95	52.53	76.78	-0.58	chr6
PmMYB191	295	33386.6	5.45	44.63	72.03	-0.473	chr6
PmMYB192	399	44313.6	7.3	58.51	72.21	-0.614	chr6
PmMYB193	534	60068.8	8.99	67.61	75.26	-0.565	chr6
PmMYB194	385	43872.4	6.73	60.63	67.12	-0.665	chr6
PmMYB195	402	45450	5.73	51.72	68.68	-0.643	chr6
PmMYB196	291	32946.2	8.91	45.81	72.1	-0.674	chr6
PmMYB197	294	33467.6	5.7	45.88	74.29	-0.617	chr6
PmMYB198	291	33047	6.19	51.97	71.72	-0.728	chr6
PmMYB199	334	37978	8.42	60.24	73.89	-0.571	chr6
PmMYB200	97	11219.5	5	80.01	66.29	-0.705	chr6
PmMYB201	73	8460.36	4.68	80.27	70.82	-0.777	chr6
PmMYB202	81	9591.47	4.59	97.22	72.22	-1.081	chr6
PmMYB203	253	29355.3	6.83	56.35	83.99	-0.496	chr6
PmMYB204	121	14074.4	9.82	59.36	77.36	-0.704	chr6
PmMYB205	285	32518.4	7.1	51.83	61.3	-0.756	chr6
PmMYB206	65	7673.91	9.69	57.42	85.54	-0.56	chr6
PmMYB207	547	60640.1	5.74	44.44	65.85	-0.633	chr7
PmMYB208	423	45278.3	6.77	58.15	58.46	-0.594	chr7
PmMYB209	254	28897.1	9.98	50.37	83.7	-0.63	chr7
PmMYB210	618	66540.8	5.49	57.5	66.78	-0.586	chr7
PmMYB211	363	40971.3	6.08	49.59	59.2	-0.879	chr7
PmMYB212	377	42308.2	5.53	41.64	69.66	-0.688	chr7
PmMYB213	386	43319.4	6.65	53.91	73.03	-0.693	chr7
PmMYB214	458	51018.8	6.25	54.41	62.07	-0.691	chr7
PmMYB215	122	13534.4	9.65	60.61	51.23	-0.702	chr7
PmMYB216	312	34891.8	6.08	53.08	74.71	-0.725	chr7
PmMYB217	316	35907.9	5.84	56.02	70.06	-0.718	chr7
PmMYB218	245	28182.6	10.17	56.56	84.33	-0.491	chr7
PmMYB219	213	24422.3	10	54.35	84.23	-0.532	chr7
PmMYB220	251	29312	9.1	56.7	74.54	-0.787	chr7
PmMYB221	223	25539.2	9.55	54.26	76.5	-0.714	chr7
PmMYB222	360	40947.5	5.59	64.5	70.19	-0.754	chr7
PmMYB223	200	22478.3	9.57	44.28	67.35	-0.886	chr8
PmMYB224	351	39452.5	5.16	61.96	80.88	-0.48	chr8
PmMYB225	395	45110	8.94	38.55	69.9	-0.644	chr8
PmMYB226	353	39792	6.37	57.11	60	-0.588	chr8
PmMYB227	277	31938.8	9.54	59.02	82.74	-0.396	chr8
PmMYB228	274	31299.3	9.52	50.66	87.99	-0.293	chr8
PmMYB229	233	25996.5	8.93	52.76	75.84	-0.567	chr9
PmMYB230	262	29289.1	9.28	45.73	74.54	-0.622	chr9
PmMYB231	538	59761.1	8.67	46	71.45	-0.625	chr9
PmMYB232	327	36695.6	9.55	41.59	71.1	-0.732	chr9
PmMYB233	130	14905.4	9.44	50.2	90	-0.457	chr9
PmMYB234	268	30747.9	8.82	51.9	77.54	-0.636	chr9
PmMYB235	339	37791.8	7.08	54.32	75.07	-0.512	chr9
PmMYB236	339	37815.8	7.12	54.23	73.92	-0.532	chr9
PmMYB237	444	49150.2	6.7	43.42	70.16	-0.562	chr9
PmMYB238	293	33529.4	10.08	62.27	78.5	-0.603	chr9
PmMYB239	444	49831.3	6.2	54.22	59.59	-0.79	chr9
PmMYB240	232	26085.5	7.59	54.6	76.59	-0.741	chr9
PmMYB241	391	43715.4	9.04	58.18	70.38	-0.729	chr9
PmMYB242	373	42471.3	6.04	49.51	60.24	-0.805	chr10
PmMYB243	216	24730.3	8.28	35.07	74.91	-0.548	chr10
PmMYB244	298	33695.3	4.96	61.38	71.74	-0.707	chr10
PmMYB245	225	25426.5	10.51	63.38	66.84	-0.972	chr10
PmMYB246	326	36869.7	5.1	57.09	58.37	-0.839	chr10
PmMYB247	306	34615.3	5.08	54.1	66.31	-0.726	chr10
PmMYB248	301	34047.7	5.02	53.13	68.34	-0.711	chr10
PmMYB249	321	36627.6	5.3	47.23	68.66	-0.751	chr10
PmMYB250	232	26407.5	5.15	50.81	74.83	-0.808	chr10
PmMYB251	302	34348	5.1	59.47	63.64	-0.79	chr10
PmMYB252	292	33358.9	5.21	61.25	72.84	-0.751	chr10
PmMYB253	330	37730.1	5.34	53.47	70.36	-0.641	chr10
PmMYB254	330	37528	5.03	53.16	76.55	-0.558	chr10
PmMYB255	319	36678.9	5.8	63.71	65.08	-0.81	chr10
PmMYB256	377	43614.9	6.06	47.52	72.18	-0.855	chr10
PmMYB257	276	31064.3	4.92	56.97	71.34	-0.624	chr10
PmMYB258	286	32495.2	4.95	63.66	66.5	-0.664	chr10
PmMYB259	322	36490.3	5.3	56.98	64.22	-0.821	chr10
PmMYB260	324	36935.4	5.4	61.65	59.57	-0.924	chr10
PmMYB261	330	37327.9	5.08	59.29	64.39	-0.822	chr10
PmMYB262	324	37075.7	5.09	65.43	61.76	-0.918	chr10
PmMYB263	246	27587.3	8.78	58.42	72.56	-0.673	chr10
PmMYB264	299	33554.7	8.53	56.73	70.77	-0.689	chr10
PmMYB265	357	40815.9	8.67	58.78	68.85	-0.693	chr10
PmMYB266	255	28801.5	7.61	56.77	71.96	-0.694	chr10
PmMYB267	329	37579.5	9.31	45.3	66.44	-0.767	chr10
PmMYB268	255	28738.4	7.99	60.43	74.63	-0.593	chr10
PmMYB269	226	25389.8	8.98	55.98	75.18	-0.651	chr10
PmMYB270	245	28002.6	8.31	52.14	68.12	-0.827	chr10
PmMYB271	234	26117.8	9.11	53.18	79.66	-0.574	chr10
PmMYB272	225	25145.4	8.76	51.92	78.09	-0.685	chr10
PmMYB273	237	26825.3	8.9	55.29	67.55	-0.75	chr10
PmMYB274	287	32110.3	7.61	49.88	78.92	-0.533	chr10
PmMYB275	203	22676.5	6.83	76.21	70.74	-0.693	chr10
PmMYB276	209	23705.8	6.66	67.63	78.9	-0.723	chr10
PmMYB277	1103	120847	6.12	55.2	68.88	-0.644	chr10
PmMYB278	429	47615.2	6.12	61.37	67.37	-0.612	chr11
PmMYB279	272	31578	9.2	41.37	79.93	-0.632	chr11
PmMYB280	280	31358.3	5.62	47.85	71.11	-0.512	chr11
PmMYB281	309	34500.5	6.47	62.58	70.1	-0.818	chr11
PmMYB282	246	27450	8.45	48.44	71.02	-0.669	chr11
PmMYB283	250	28146.8	8.65	57.76	72.16	-0.64	chr11
PmMYB284	234	26516	8.89	57.62	67.95	-0.707	chr11
PmMYB285	323	36309.7	5.23	50.17	67.96	-0.605	chr11
PmMYB286	488	54577.4	7.6	53.05	61.35	-0.747	chr11
PmMYB287	405	45340.9	6.17	54.56	64.84	-0.619	chr11
PmMYB288	406	45895.6	5.47	57.64	77.59	-0.755	chr11
PmMYB289	449	50840.9	9.2	59.4	64.99	-0.816	chr11
PmMYB290	322	36662.7	7.64	50.07	75.75	-0.523	chr11
PmMYB291	317	36049.7	5.94	39.88	77.51	-0.545	chr11
PmMYB292	295	32832.5	6.11	57.6	66.2	-0.654	chr11
PmMYB293	294	33400.7	5.95	57.51	70.65	-0.663	chr12
PmMYB294	463	51769.6	6.54	40.54	57.8	-0.706	chr12
PmMYB295	495	55041.8	5.48	52.34	63.15	-0.683	chr12
PmMYB296	422	46482.9	5.57	44.89	68.01	-0.545	chr12
PmMYB297	455	50812.7	5.19	49.66	66.04	-0.693	chr12
PmMYB298	474	53433.5	6.44	58.5	65.65	-0.671	chr12
PmMYB299	458	51289.8	5.85	54.15	66.92	-0.663	chr12
PmMYB300	448	50001.2	5.63	53.05	66.65	-0.621	chr12
PmMYB301	451	50484.9	5.77	43.44	61.42	-0.769	chr12
PmMYB302	189	21174.1	10.04	60.25	66.08	-0.743	chr12
PmMYB303	375	41851.5	7.61	55.07	63.23	-0.697	chr12
PmMYB304	479	53247.3	6.17	50.99	76.18	-0.575	chr12
PmMYB305	529	59231.3	5.7	57.93	73.04	-0.571	chr12
PmMYB306	426	47320.4	6.24	54.02	63.43	-0.666	chr12
PmMYB307	203	22724.6	7.57	65.63	80.25	-0.427	chr12
PmMYB308	274	30400.7	9.27	60.15	84.71	-0.431	chr12
PmMYB309	314	34798.7	5.28	46.43	72.04	-0.406	chr12
PmMYB310	327	37963.9	9.48	68.9	73.06	-0.948	chr12
PmMYB311	462	51337.5	5.35	61.55	76.04	-0.53	chr12
PmMYB312	406	45100.5	6.54	51.87	74.29	-0.61	chr12
PmMYB313	442	48837.2	5.52	51.81	71.27	-0.58	chr12
PmMYB314	271	30885.8	5.47	56.86	80.22	-0.57	chr12
PmMYB315	241	27376.8	6.36	58.09	80.95	-0.588	chr12
PmMYB316	833	92057.4	6.25	54.45	75.15	-0.3	chr12
PmMYB317	401	44996.5	6.79	48.37	76.93	-0.599	chr12

## Sheet: Table S2
Table S2. Protein sequences used for phylogenetic analysis of PmMYB gene family.
PmMYB1
MTGVKVKREGKTNRAQSSHLYLGNDDRLQKLEPVTCSALEETTSDEVKREEKAENKSQSSSLSVGADHALQKLPPVHGRTGGPTRRSSKGGWTPEEDETLRRAVQCFKGKNWKKIAEFFTGRTDVQCLHRWQKVLNPELVKGPWTKVEDERIVELVSKYGCKKWSAIAKHLPGRIGKQCRERWHNHLNPAINKDAWSLEEELSLIRAHQIYGNKWAELAKFLPGRTDNAIKNHWNSSIKKKLDSYLASGLVKQFPGLTVPKPTIGSASSTGGSFNEVQGGADLEEISECSQESTSSRCHLSGSFAGPSSSSVQVGLERSELRKETCKMNSDDELEVHHEPLWSLNSKTDGFLLLQDGPAGYSNSPIPEAVPPVSSCELNELTESVITGNSCSVGSPKEV…
PmMYB2
MGIYPCCSKGDGGLHRGAWTAQEDMILREYINTHGSGCWRSLSSKAGLKRSGKSCRLRWLNYLRPDIRRGNISSDEEELVIRLHRLLGNRWSLIAGRLPGRTDNEIKNYWNTHLNKKLSVMIKLDSRRRSPPSTDGDHSIVKCKATKAAMMPMVNNCSNDISSLKTSSTVAEMDSSRSLWPMFLEDSEPIMPFPLAIKTQELSSMETVHNSACSSFHTSFDLPEFPSSEQFAGKHADVHAFSDIISDSTGDFDFLSLPFDSAIDMKVGGFWTCSLPAQTEEIDEVFWRNDRQIEL
PmMYB3
MGRAPCCDKANVKRGPWSPEEDTILKNFVEKHGTGGNWIALPRKAGLKRCGKSCRLRWLNYLRPDIKHGDFSEEEDDIICTLYTSIGSRWSIIAAQLPGRTDNDIKNYWNTRLKKKLLGKCSKDNDNQQIRRLLAKEAAKGAGIRGLYNGDHNISSETAAISASNTQSSSESLTEPATAANAMNSPYNALETGKVPESNSSESNAAGFNATHSPNIHYYEQGFSQIMSQADQYSSLTQMLLRLENNESDCSTDNIHSLGIDTIPSEVPFYASTAMNVKAEAMERPSSDPQLNQAGNSVPALWETCTSNSTSGGNNYQFSTLINDDTGNFSYGFSADMDEFILYRNHAGNGSISQVKEEPDYSTAAAYWASQLAEPAKSSGLTTTCPNYSYILPSSEGGM…
PmMYB4
MVRSPCCSKEGLSRGAWSAMEDMNLSEYIRIHSSDGWKNIPKKAGLKRCGKSCRLHWLNYLPDIKRGNISPDEEELIIRLHRLLGNRWSLIAGRLPGRTDNEIKNYWNTHMGKKLCLSMNKSQPRTSENRRTRSKSPVPVQNLVFKATTVKIKIVVRHCGIVRANGYNGDGSSNHISDEAFKLWNIQETRKSSWRDLLVNDSIGDEEFERIGLPLADNAVETATTHFLCSMSSLGYQQSPHYDYSGGDAVSLVESSLFSNKQSSQYCNLLPSLFVCSTDFTSEDLYRAMEKDYNNEQDKECIHEFNYLQK
PmMYB5
MVRSPSCSKGLSRGAWSAMEDMNLSEYIRIHSSNGWKNIPKKAGLKRCGKRCRLRWLNYLRLDIKRGNISPDEEELIIRLHRLLGNRWSLIAGRLPSRTDNEIKNYWNTHMGKKLCLSMNKSQPRTSENRRTRSKSLVPVQNPVFKATTVKIKIVVRHCGIVRANGYNDEGCSNHISDEAFKLWNIQETRKFSWCDLVVNDSIGNEEFEHIGLPLADNAVETAATHFLYSMSSLGYQQSPHYDYSGGDAVSVAESSLFRTSSRLNTIIFSLFVRLFNRFYIRRLVQSNGKKLQ
PmMYB6
MGRQPCCDKVGLKKGPWTAEEDQKLISFILNHGHCCWRAVPKLAGLLRCGKSCRLRWTNYLRPDLKRGLLSESEEQLIIDLHSQLGNRWSKIAAHLPGRTDNEIKNYWNTHIKKKLKRMGIDPVTHGPIIDQAEGKPSKPALDEATEESDARTSKKAILQAATEVSCRSNDSEITEEADKSIDSVKAVKLEAAQLATGYGFDLMPMLFDERSTTIYLCDLPVTETQNLENSSLDFVSNAVLRGASDDQSLLEFAEDMAPGIISEPLKSQEGLNDELALINPDSSFNVPMETSTSNSADQELQWTNEVSNAATANYDTLLGGAGSIPETDMQLWHIEHLQSAFDAGWDIHHGVNNAIFSNPLFF
PmMYB7
MTSPFKFGLHLEYSSVFFIGFMLRQILQWWSVIAARLPGRTENEIKNYWNSHIKRKLLSRGIDPRSHRLLCPPSNTTSLSRPAPDREFPVIQNLRTPEITDFFEHNRSESSPIVPAAPDAEEDPDLNLNLCISLPSNSSPAANTAQSVRKTVDSNLNSGSSEVCYPVGLQINYGKYCDSGYCEQNASCFSQFRLVL
PmMYB8
MGRSRCCSKEGLNRGMWTAKEDMILSDYIRMHGDGGWTNVPQKAGLMRCGKSCRLRWVNYLRTDIKRGNISPEEEELIIRLHRLLGNRWSLIAGRLPGRTDNEIKNYWNSHLSKKMLSITQSQSQHNGTKNLKTRSKSAPLKNYVLKPTPMRVKTAVICNLLSSPSDLRSDVFCREPATLAVQTNEIEVMCSDKRNVQGVNSLTDADDNGVEELFDNALQVDWLQELDFDLQKTSPRSLGLLFLESEEEWEG
PmMYB9
MGRSPCCSKEGLNRGAWTSKEDTILSEYIRIHGDGGWRNLPKKPAGLMRCGKSCRLRWLNYLRPDIKRGNISPDEEDLIIRLHRLLGNRWSLIAGRLPGRTDNEIKNYWNTRLTKKMLSVTQSQHESTKNLTTVSKSPPMKCPVLKTIPVRIKMAVRQPEMERPKGYNGYGCNWHQDYNLLSHPPDYVSEEFCREPATNEFEVVCFDQSNVQGGNSFTNADDQGREAWFHNTQEVDWIHELDLEKGSPPSLGLLLSESDEEWKG
PmMYB10
MGRSPCCSKEGLNRGAWTSKEDTILSEYIRIHGDGGWRNVPKKAGLMRCGKSCRLRWLNYLRPDIKRGNISPDEEDLIIRLHRLLGNRWSLIAGRLPGRTDNEIKNYWNTRLTKKMLSVTQSQHESTKNLKTVSKSPPRKCPVLKTIPVRIKMAVRQPEMERPKGYNGYGCNWHQDYNLLSHPPDYVSEEFCREPATNEFEVVCFDQSNVQGGNSFTNADDQGREAWFHNTQEVDWIHELDLEKGSPPSLGLLLSESDEEWKG
PmMYB11
MGRSPCCSKEGLNRGAWTSKEDVILSEYIRIHGDGGWTNLPKKAGLMRCGKSCRLRWLNYLRSDIKRGNISPDEEDLIIRLHRLLGNRWSLIAGRLPGRTDNEIKNYWNSHLYKKMLSVTQSHHNSRKNENPKTVSKSPRPKSPVFKTIPTRIKPVVRKPEIERLKGSYGHSCSYLSPDRALKSCNVIKTMSTTESCCDRLVNDFIIVDDSDNIVFAAADKLVETNARTCTFSLSSIASERSPHSNCFAGLPDNLLSLNGLSSPDCNVLSCPSDSVSEEFCREPATLEVGTNEFEVVYFDQSSLQGIDSFTDAADQGREYLFNNTLQVDWIHEFHLQKGSPPLLGLLLSESEQEWKG
PmMYB12
MGRSPCCSKEGLNRGAWTSKEDVILSEYIRIHGDGGWTNLPKKAGLMRCGKSCRLRWLNYLRPDIKRGNISLDEEDLIIRLHRLLGNRWSLIAGRLPGRTDNEIKNYWNSHLNKKMLSVTLSHHNSRENENPKTVSKSPRPKSPVFKTIPTRIKPVVRKPEIERLKGSYGHSCSYLSPDRALKSCNVIKTMNSTKSCCDRLVNDFIIVDDSDSIAFAAADKLVETNARTCTFSLSSIASERSPHSDYFAGLPDNLLSLNGLSSPDCNVLSCPSDSVSEEFCREPATLEVGTNEFEVVYFDQSSMQGVDSFTDAADEGRE
PmMYB13
MMGRSPCCAKEGLNRGAWTKTEDIILSEYIRIHGDGGWRSLPKKAGLKRCGKSCRLRWLNYLRPDIKRGDISPAEEELIIRLHRLLGNRWSLIAGRLPGRTDNEIKNYWNTRLSKKLLLSMSKPQCKSRKNLKSKAKPSPIQNRVFKTTPVKITTTVRLSGTARPNGSMNSYGCSNPSSDEASKLCNVKETTNFSESLCDHLGIDTEARISTSSMSSLPLERSPHSYYFGADAAPSAESLLDLNELGFTVSDDQRIEEFYDHTQHLDWIHELDYTERPSPQSLSLLLLESDDEREERLGDHGQIP
PmMYB14
MGRSPCCSNQGFNRGAWTKKEDMILSDYIRIHGDGGWRNLPQKAGLMRCAKSCRMRWLNYLRPGIKRGNISHDEEELIIRMHRLLGNRWSLIAGRLPGRTDNEIKNYWNTHLRKKLRSMNESQPNSSTQTLKMISKSPSLLQNNVFKTPPFEITTTMKQAEMARPNGCNNRSSDEGFKLCKVAENKNFSKSPCDILVNDSITEDVILVQTEMESFTCSSWSEQPSPYSDRFVEDAATLTDSLSYLKELSTTHWNLNFSPSDSSLDFGLEEFYMGPATIAEEMIEFEDISSDQSNMQPINSFTVAGYQRVDEFHDNSTQHKEKVNTPEE
PmMYB15
MGRSPCCSKEGLNRGAWTAKEDMILSHYIRIQGDGGWRNLPQKAGLKRCGKSCRIRWLNYLRPGIKRGNISHDDKKLIIRMHRLLGNRWSLIARRLPGRTNNEIKNHWNTHLRQKLRSVNRSQPCSSTQNLKTGSKSQTLLQNHVFRTPPLKITTAVKQAEMIRSNGFSNRSLDDALKLCNFKETTNFSKSPCDVLVNDSITDDVIVVQTEIESSTCSRSDQQSPHSDQFAGDAATLTDNLSYLKEVSSPHLESPLLSIPLAAGTTEFEDISSDQRNMQPINSFVVAGYQGMEEFHDNDIQHKDWIPEVNYF
PmMYB16
MGRSPCSSKEGLNRGAWSAKEDMILSDYIRIHGDGGWRNLPQKAGLMRCAKSCRIRWLNYLRPGIKRGNISHDEEELIIRMHRLLGNRWSLIAGRLPGRTDNEIKNYWNTHLRKKLRSMNESQPNSSTQNVKMRSKSPSLLQNQVFKTPPLKITTAMKQAEMARSNGCNNRSSDEGFKLCKVAESKNFSKSPCEILVNDSITEDVILVQTEMESFTSSRSEQLSPYSDRFAEDAATLTDSLSYLKELSTPHWNLFFSPSDCSLDFGLEEFYMGPATIAEEMIEFEDTSSDEGNMQPINSFTVPGYQRINELHHNSTQHRMD
PmMYB17
MIIIFRKIEQENLIVSIYTQAKGPVPYLFVPRRGDRQWWSYSKRISRMGRSPCSSKEGLNRGAWSAKEDMILSDYIRIHGDGGWRNLPQKAGLMRCAKSCRIRWLNYLRPGIKRGNISHDEEELIIRMHRLLGNRWSLIAGRLPGRTDNEIKNYWNTHLRKKLRSMNESQPNSSTQNVKMRSKSPSLLQNQVFKTPPLKITTAMKQAEMARSNGCNNRSSDEGFKLCKVAENKNFSKSPCDIIVNDSTREDVILVQTEMESFTCSSWSEQL
PmMYB18
MGRSPCCSKEELNRGAWTKKEDAILSDYIRIHGDGGWRKIPQKAGLMRCAKSCRIRWLNYLRPGIIRGNISHDEEELIIRMHRLLGNRWSLIAGRLPGRTDNEIKNYWNTHLRKKLRTMNESQPNLSTQNLKTGSKSQTLLQNHVPNGCNNRTSDEAFKLCNVKETINFCDVIVNDSITDDVILVQTEMASSICSSWSNQQSPNYDQFAGDAATLSNSLLYLNELSSPHWNLLFSPSHYSIDSGLEEFYSGVATVATETTEFEDISSNQSNMQPINGFAVAGYQGMEEFHDNNIQHKDWIPEVNYF
PmMYB19
MGRAPCCSKQGLNQGPWKPEEDMILCDYIRIHGPGRWRDLPQKAGLERCGKSCRLRWINYLRPDVKRGNISIDEEDIIIRMHRLLGNRWSLIAGRLPGRTDNEIKNHWNFHLQKKVPPIQESQRKKTLKIDAIKPTPVRIKTAVMHTEMVNPNAFNSSVFSNCTSSDHSFNFFTNQENANSSVSFCDPPVEDLIAEDHSEGTAVANLGDVNLIETNFISADQQSPHCDQFAGNPATIAKSLCDLNELLSADCNLLAPVNSFMTDSELEEFNMGVETKKSQCTGYDQNNMQYIHSSIVADGHWRVDIHDAVHHVDWIHEFGYLC
PmMYB20
MGRAPCCSNQGLNQGPWKPEEDMILRDYIRIHGAGRWRDLPQKAGLQRCGKGCRLRWINYLRPDIKRGNISIDEEDIIIRMHHLLGNRWSLIAGRLPGRTDNEIKNHWNFHLQKKVPPIQESQRKKKLKIDAMKPTPVRIKAAVKPTEMVNPNARNSTSACSNCTSSDHSFNFFTNQEIVNSSTSLCNLLLEDPTAEEHPEQSAVANLGDVNLIQTEDTNFNSADQQSPYCAQLGGNQATIAESLCDLNNILSPECNMLAPASFCLTDFEMEEFNIAAEATKYEGMGPEQNSTFTGLQWPFVNGGSRSAAHHVDWIHEFDYI
PmMYB21
MGRAPWCSHQGLNQGPWKPEEDMILCDYIRIHGAGRWRDLPTKAGLQRCGKSCRLRWINYLRPDIKRGNISIDEEDIIIRMHHLLGNRWSLIAGRLPGRTDNEIKNHWNFHLQKKVPPIQQSQRNKKLKIDAIKPTPVRIKAAVKPTEMVNPNARNSTSACSNCRSSDQSFNFFTNQEIVNSSKSFCNLLVEDPIAEEHPEQSAVANLGDVNLIQTEDTNFNSADQQSPYCAQLGGNPATIAESLCYLNDLLSPECNTLAPVSFCLTDFEMEEFNIAAEATMGSEQNSSFTVLQWPFVNGGSRSAAHHVDWIHEFDYV
PmMYB22
MGRAPCCSKQGLNQGPWKVEEDTILGDYIRIHGAGGWRDLPQKAGLQRCGKSCRLRWINYLCPDIKRGNISIDEEDIIIRMHRLLGNRWSLIAGRLPGRTDNEIKNHWNFHLQKKVPPIQGSQRKKTLKIEAIKPRPIRIKTPVKHTEMVNRNSCNSSGCGTCTSSDHPLNFFTNQEIVNSSESFSNLVVEDPIAEEHPEQRAVANLGDVNLVETEVRNFTSADQQAPNCDQFAGNPAPIAESFDLYEPLSPDCNMLAPVSFCLTDFEMEEFNIGEETKKYEGMGSEQWPFVNGGSRSAAHHVDWIHEFDYI
PmMYB23
MMPTNTMSARRCCLEYLWVICRSSLAKDLRSNLCGQVKLSVFSIYSQRSNKRQATRREQGEQIVRCGVAEENISKMGRAPCCSKQGLNQGPWKPEEDMILCDYIRIHGAGGWRDLPQKAGLQRCGRSCRLRWINYLCPDIKRGNISIDEEDIIIRMHRLLGNRWSLIAGRLPGRTDNEIKNHWHYHLQKKVPPQESQRKKTLKINAIKPRPVRIKTAVQHTEMVNPNACNSSAYSNCTRSDQSFNFFTNQEIVNSSQSFCNQLVEDPIAENHPKHTAVANLGDVNLLETEINNFNSADHQSLHCNQFAGNPDTMTENLCDLNELLSPHSNMLAPVSFSLTDFVLEEFNVGAETIKYGCIGSENNMQHFDSSAIAANQHRVESHDTVHQLDWVHEFDII
PmMYB24
MGRAPCCSKQGLNQGPWKVEEDMILEFVFAGLERCGKSCRLRWINYLCPDIKRGNISIDEEDIIIRMHRLLGNRTVPWGTNNEIKNHWNIHLQKKLDATLMVVVGITIVFPTRKSSKHTAVANLGDVNLLKTEINNFNSADQPSSHCNQFAGNPATMAESLCDLNEQLSPHCNMLAPVSFPLTDFVLEEFSVGAETRKYGCIGSDQNNMQYFDSSTTAANQRRVETHDTVHHVDWVHEFDLI
PmMYB25
MGRAPCCSKQGLNQGPWKAEEDMILCDYIRIHGPGRWRDLPQRAGLQRCGKSCRLRWINYLSPDIKRGNISIDEEDIIIRMHRLLGNRWSLIAGRLPGRTDNEIKNHWNIHLQKKVPPQESQRKKTFKIIAIKPRPVRIKTAVQHTEMVNPNACNSSACSNCTSSDHSFNFFTNQEIVNSSQSFCNQLVEDPMAENHPKHTAVANLGDVNLLETEINNFNSADQQSSHCNQFAGNPATMAESLCDLNELLSPHSNMLAPVSFSLTDFVLEEFNVGAETRKYGCIGSDQNNMRYFDSSTIAPNQRRVETHDTVHHVDWVHEFDFT
PmMYB26
MGRAPCCEKTGLKKGPWTPEEDKVLVNYIQKNGHGSWRALPKLAGLLRCGKSCRLRWTNYLKPDIRRGSFTEEEEQTIIRLHAILGNRWSVIASQLFGRTDNEIKNFWNTHLKKRLLKMGIDPSTHALRTDANDPGPQGLKVLTLTRHKAQWENARLEAEARLSRESLLMSSISASSDRTNKPITMPDGNAPTDYFLKIWTSEAGKAFTKGCSSTNTNKSCNNSCHVLDLNHQNRGQDYHVLYSDTLNNPISSGLVSSSYCASTQHSCDWSLNKDNDPHHYNSASAEWIGDCSVKTPDILSCSADMTMGQTERMVHKDSSSSAELGISNNIGCTTPELSTSFQQQPAWPWSELNLEDSKDHRNNVPVSDPASANG
PmMYB27
MGRAPCCEKTGLNKGPWTAEEDKILVNYIQKNGHGSWRALPKLAGLLRCGKSCRLRWTNYLKPDIRRGSFTEEEERTIIRLHAILGNRWSVIASQLSGRTDNEIKNFWNTHLKKRLLKMGIDPSTHAPRTDANDPGPQGLKVLTLTRHKAQWENARLEAEARLSRESRLMSSISASSYRTNKLITMPDDNAPTDYFLKIWSSEAGKAFRKESNTRIINKSCNSSCHIFDLNHQNRGRDYQVSYSDTLETPVSPGLASSSLYCASTQHSCYWSLNPDDKDKDNDSQRCNSASAEWIGDCSVKTPDVFACSADMTMGHSEHKVHEDSSSSAELGTSVVYYTGFSDLLLDYPDNNNNSGNIGCMTPELSTSFQQQSAWPWSELNLENSKDH
PmMYB28
MGRSPCCSKQGLNRGAWTQKEDTILSEYIRIHGDGKWRHLPEKAGLKRCGKSCRLRWINYLCPDIKRGNISPDEEDLIVRLHRLLGNRWSLIAGRLSGRTDNEIKNYWNSHLCKKLLSINETQPKSSKHNLNRRSDNPASPQNYVYGAIPVKATTAVRQCEFENPNSSKGSSCSEIHSTDPALKLSNIKETKNSSQPSYDLLVNNDSKRMSFDVADVNLVEIEGTGLPDLKLPHSHHFEGRASTLDGSVFDLARNMFFSIRLFNRFGSRRLLQWTCYIWWHRDE
PmMYB29
MGRFPCCSKQGLNRGAWTQKEDTILSEYIRIHGDGKWRHLPEKAGLKRCGKSCRLRWINYLCPDIKRGNISPDEEDLIVRLHRLLGNRWSLIAGRLPGRTDNEIKNYWNCHLCKKLLSINETQPKSSKHNLNRRSDNPASPQNYVYRAIPVKATTAVRQCEFENPNSSKGSSCSEIHSTDPALKLSNIKETKNSSQPSYDLLVNNDSKRISFDVADVNLVEIEGTDLPDLKLPHSHHFEGRASTLDGSVFDLPEICSSQSDFLTDLGVDDFYSGPATFGGTETNEIEYVCFEQTN
PmMYB30
MGRSPCCSKQGLNRGAWTQKEDTILSEYIRIHGDGKWRHLPEKAGLKRCGKSCRLRWINYLCPDIKRGNISPDEEDIIVRLHRLLGNRWSLIAGRLPGRTDNEIKNYWNCHLCKKLLSINETQPKSSKHNLNRRSDNPASPQNYVYRAIPVKATTTGETV
PmMYB31
MGRSPCCSKQGLLRGSWTQKEDTILSEYIRIHGDGKWRYLPEKAGFKRCGRSCRLRWMNYLCPDFKRGNISPDEEDLIVRLHRLLGNRWSLIAGRLPGRTDNEIKNYWNCHLCKKLLSINETQPKSSKHNLR
PmMYB32
MGRPPCCDKSNVNKGPWTAEEDAKLLECIARHGTGNWTSLPTKAGLKRCGKSCRLRWTNYLRPDLKHDRFTSQEEQLIVNLHAAIGSRWSLIAAQLPGRTDNDVKNHWNTRLRKKLCGMGIDPVTHRPISQILADYAGNVGHSGGSEDQIAKARISCLSRDLRTAYAPTNTGTSNPHQQQDQNQYTLRPNPLKAPHNDASSGLTDMHSQNSFWDLLAQLHEIKTVASASKQPEQNPMSNPLNSVESKSISAAGENSSDHLHIADNNSQFTWGEFILEPDDLVIPRPPPEQSWDFTAEIFSAPMGLSAYHSCQLPSQLQMPRNAENAVISTALTHENYTINSQMQASPSYGAGSCCSRNEVLGSATSDFSSSFDALLLNSEGSLFWEFPDLENLS
PmMYB33
MGRSPCCSKEGLNRGAWTKREDMILSEYVRIHGDGGWRNLPKKAGLKRCGKSCRLRWLNYLRPDIKRGNICPAEEELIIRLHRLLGNRWSLIAGRLPGRTDNEIKNYWNTHLSKKLSSQESQDKTSKNLSTSSKSPVPVQNRVFKATAVKITTAVRHTEIIRPNACNGDGCSNFIPGDALKFPNVKNTTKSSSCGLLVNDSTTSKEPERNGFATTDNLVQTEATNCTSSMLNFGDQQSPYSDYFEGDAATLAESLLYLTDLSSPDCSLLASPSDCSTNFASEDLYRGPAAMPEETNGFEDVYRDQNNMQRVSGFSVDQEMEEFYHNAQDEDWIHELDSIENSGAQPLSSLLMESEDEWEGRSIGKLALEEHVQI
PmMYB34
MVELLLVSIYTNHSFEESVSCNVSVCYLPTRSLAVELVWMDYIRRRSNMGRSPCLSNEGLKRGAWSPQEDMILLQYIRIHGHGEWGRLPEKAGLKRCGKSCRLRWMNYLRPNIKHGNISPAEEELIIRLHRLLGNRWTLIAGRLPGRTDNEIKNYWNSHLCKKLLPVNQSQPKWIKHNFNRSSKDPLPPQNYVYRAIPVRIKSAVKHSELVSSNSCKGFSYSEIPSGDHTLTLCNGKEIINSPQSSWDLLLNNDWERMDFGMADVNLIETETINSTCFMSNLVNPQLQLSDQFAEDATTIGGISCNLNEISSSQTDFSTLFGLEDFYPIF
PmMYB35
MRNCFPGLKRGGKSCRLRWLNYLRANIRRGNISAAQDELIIRLHRLLGNRYIYIYMYMYVCRWSLIAGRLPRRTDNEIKNYWNSHLCKKLLSFTPTTEGQKGPPPPQNYVYRAIAVRIKSAVKHSELARSNNCKGFSCIEIPSADHTLTLCNDVNLVETEAISSTSFTANLVNPQLQLSDKFTEDETTVDGSIFDLNGRSSSQTEVLTDFGLEDFYPNF
PmMYB36
MGRSPCCSKQGLNRGAWTRKEDMILSEYIRIHGDGGWTDLPQRAGLKRCGKSCRLRWMNYLRPDIKRGNISSDEEELILRMHRLLGNRWSLIAGRLPGRTDNEIKNYWNTRMSKRLLSIKNCQPKSREQNLETNSKSGDNHVFKTIPVRITAAVRYSEMVRSKLCNDYGRSNCRSDETFKLFNVTENGNSIPHDDVGRVSFVMAEDNLPENHCNVNGCTNYCSSDDAFKLCNVKENTNSITSDDSKHIALAMADVNLLETENGNRSSSIWSLHEERSPQSYYFAGYAATLAEGLSELNVLSSPDCTLLSTVSDSSTDLELEEFFREPATLAMPINNCVFT
PmMYB37
MVITGILGRENLNCAFYIYTQLPLKREGNRRSSAVCNYSCRLRWTNYLRPNIKRGNISPDEEDLIVQRHRLLGNRWSLIAGRLPGRTDNEIKNYWNSPLSITLLPTNEQNLKKSSRSPSALQDHVLKTITVKTTAVRYSEMVRPNRCNGYGRSKSSSNEAFKLCNSKETTNSSLSCSELLVNDSITHDCSKRTALAKADVNPLETEAGNSICSMWNLADQRSLDSHYFGGDSATLSECLSNLNDLSSPDCSLFSSPTV
PmMYB38
MDACRWSLIAGRLPGRTDNEIKNYWNTRLSKKQLPTNESQPNLRTLNLKKSSEPPSALQGHLLKTIPVKTTAVRYSDMVRPNRCNGYGWSNSNSNEAFKLCNGKESTICSLSCSELPVNDSITNDCSARNDSITNDCSARTAFAVANVNPLETEAGNYLSSMWNLLDERSLNSHYFGGYSATLSECLSDLNDLSSPGCNLLSSPSDCLTYFGLEMFNGESALAAETNKFEYMLSDPSHMQSINNFMVSDDQIMDKIEHNKQSANMIHELYCLEKSADGRRV
PmMYB39
MVITGILSRENCAFYIYIQPPSKRGGERGSSAVWGYRQRILKMGRSPRCSKEGLSRGAWMKTEDMILSDYILNHGDGEWRLLPQKAGLQRCGKSCRLRWTKYLRPNIKRGNISADEEDVIVRLHRLLGNRWSLIAGRLPGRTDNEIKNYWNTRLSKKQPPTNESQPNLRTLNLKKSSEPPSALQDHLLKTIPVKTTAVRYSDMVRPNRCNGYGWSNSNSNEAFKLSNGKESTICSLSCSELPVNDSITHDCSAGTAFAVANVNPLETEAGNYLSSMWNLLNERSLNSHYFGGYSATLSECLWDLNDLSSPGCNLLSSPSDCLTYFRLEMFNRESALAGETNEFEYMLSDPSHMHSINNFMVSDDPIMDEIEYN
PmMYB40
MGRSPCCSKQGLNRGAWTEKEDMILSEYIRLHGNGGWRNLPQKAGLKRCGKSCRLRWTNYLRPDIKRGNISPDEEDLIVRMHRLLGNRWSLIAGRLPGRTDNEIKNYWNTRLSKKPLSVNDSQPKSSPQNLRTSSKSPPFHNQGFKTTPVKTTAVRYSEIVRSNRCNAYDRSKSQFR
PmMYB41
MGRSPSPSKEELSRGPWTAMEDMILSDYIRTHGDGGWKNIPKRAGLKRCGKSCRLRWLNYLRPDIKRGNISPDEEELIIRLHRLLGNRWSLIAGRLPGRTDNEIKNYWNTHVSKKLRLSTNESLQKMSQNISPTSKSPFPLQNRVFKATAVKITTAVRISEAVRSNGCIDDDRNNRVSQEVSKLCNVKEDTKCSWQDLVVNDSIGDEESERIGFAMADNVVEMAATISTSSMSCLPDPQSAHDDQLAKDAATLADKLLSSNELFLPECNLLLHSPSDCSTDFASEEFYRGMEELYDNAQHGDWIHELDYL
PmMYB42
MGRSPCPPKEALNRGAWTGTEDTILTEYIRVHGSGGWKDISKRAGLKRCAKSCRLRWLNYLRPDIKRGNISPEEEELIIRLHRLLGNRWSLIAGRLPGRTDNEIKNYWNTHMSKKPCLSMNESQPNTSQNLKTRSKSPVPVQNRVFKTTALKINPAARFSGTVRAGGYSGDGCSNRISNEAFNLCNVKETRKFSWRDLLMNDSIRDEESESTAFAMTNNPVEAETTNSLSFMSHLADQESPNRDHFQGDAVTLSDSLLYLNEKSSPNCNLLRSPSDCSTDFASEECYRGMEEFYDNVQDEDWIREFDY
PmMYB43
MESRRPAPWLFPAEESLSCLELALRGYRRRISKMGRSSCYSKQGHSRGAWTPMEDMILSEYIRIHGSDGWKNIAKRAGLKRCGKSCRLRWLNYLRPDIKRGNISPDEEDLIIRLHRLLGNRWSLIAGRLPGRTDNEIKNYWHTHMSKKLCLSMSDSQPKSSQKRRRWSKSPVPVPNPVFKATAVRIKAGMRLSGIVRENVYNDDGSSNLISDEAFRLCNVKETRKSSWRHLLVNDSIGDEESELIALGLADNPVETLATNPLSPMSSLADQPSPHYDHFGEDAATLAESSFYLNEKSSQDCNLLPSLSDCSTSFTSEELYREMVELYDNAEHEDWIHEFGYLEK
PmMYB44
MVRSPCCSKEGLNRGAWSAMEDMILSEYIRIHGSDGWKNIPKKAGLKRCGKSCRLRWLNYLRPDIKRGNISPNEEELIIRLHRLLGNRWSLIAGRLPGRTDNEIENYWNTHMGKKLCLSMNKSQPRTSENRRTRSKSLVPIQNPVFKATAVQMKTTVDEGSSNHISNEASKLLKVQETSKSSWRDLLVNDSIGDEEPEHNCLALADKRVETTTTDAPSSMSSLGDQQSPHYNYSGVDATSLANSSLFSNKQSSQYCNPLPSLFVCSTDFTSEDLYRAMEEDYNNEEDKEWIHEFDYLQE
PmMYB45
MGRSPCCSKEGLNRGAWTKREDIILSEYIRIHGDGGWRNIPKRAGLKRCGKSCRLRWLNYLRPDIKRGNISPDEEELIIRLHRLLGNRWSLIAGRLPGRTDNEIKNYWNTHMSKKLLPLNESQPKTLPDPKMRSQSPSPLQNRVFKANPVKITTVVSPSDIGRPKGYSNRRSDETMNSSKSRYQLLVNDSDSITGSESRPIPSANADKHVSTEAAMSSLADQQSLESNHFYAAAMADSLIVFERAIFYSVVTTEPNEFEDMCSDQSKTECVDNSTVAQKQGMEEIFHNAERLDWIHEIDYLQKSSSQQLSFLLLEAEEEWEERATGKAVAENSEQIP
PmMYB46
MGRSPCCSKQGLNRGAWTKEEDMILSTYIQTHGDGGWKILPRKAGLNRCGKSCRLRWKNYLRPDIKRGRISADEEDLIIRMHRLLGNRWSLIAGRLPGRTDNEIKNYWNTQLSKKLPPLKQSQANSSTKSLESKWRSSSPLSNSCSGIVKENSYNSDGCNNPSLNGAPKSCNINETGNFSQSCCDLLANNSITPDDSERIAFQTADANFVEAEFVDEESPHSDHCGGNTAILAESLLDLSDLSLPHWNLLFSSSDCDTDFGLEELYRGAAMELNEFEDFMCSDQNNMEKVNSFAVVANQGIAEHCHSMHAYCMDEVVHLQETKTE
PmMYB47
MCRSPCCTKEGLNRGSWSGEEDMILLEYIRIHGDGGWKKVPQKAGLNRCGKSCRLRWVNYLRPDIKLGNISLDEEELILRLHRLLGNRWSLIAGRLPGRTDNEIKNYWNTRLKRKLLVEKSQPETISISSSAVQNHELYKSNPVRIKTAVKHIEMVTANGCGNRISSDNAFKMFSIEQISDSSRSGCNLFLNDSIRKDDSENIAFSMADVTDKATNSTCSMSSLVSQQSPHSEKFASHGTPVAENLFDLNNPSSSECNLLSSPPLWTDFGLEEFYMGLATPLAAEGIEFEDVCYDLNVNSFTFADDRGIEEFDTNSHQLDWIL
PmMYB48
MCRSPCCTKEGLNRGPWSAEEDMILLEYIRIHGDGGWKKVPQKAGLNRCGKSCRLRWVNYLRPDIKLGNISPDEEELILRLHRLLGNRWSLIAGRLPGRTDNEIKNYWKTRLEKKLLMEKSQPETISISSSAVQNHEMYKTNPVSITTAVKHIEMLTADGCGNLISSDDAFKMFSIEQISDSSRSGCNLFLNDSIRKDDSENIAFSMADVTDKATNSTCSMSRLVAQQSPHSEKFASHGTPVAENLFDLNNPSSSECNLLSSPPLWTDFGLEEFYFYMGLATPLAAEGIEFEDLCYDQNVNSFTFADDREIEEFDTNSHQLDWIL
PmMYB49
MVRSSCWSKEKLNRGPWSAEEDMILSEYIRIHGDGRWSSVPRKAGLKRCAKSCRLRWVNYVRPNIKRGIISPDEEELICRLHRLLGNRWSLIAGRLPGRTNQQIKSYWNTHLKRKLLIDESQPKTIPKSPSPIQNQVFKPTPVRLTTAVKHSEMETANGCSNRISSGHVLKLSTIEENAIYSMSGYNLHGYDSIPEDDSERIGFPMENVNLVERRQARNSMSSLGDQQSPHSENFAEHGATRAESSSDVQETLYPDLNLVSSPFMWTDFGLQEFYMGFPTSLDAAMNELVYEGMYSDQSITKDAFVDGQGMEDFDINEIGVMN
PmMYB50
MVFVCSNHTSIKGTSKMVRSSWCSKERLNQGPWSAEEDMILSEYIRIHGQGRWSSVPQNTGLKRCAKSCRLRWVNYVRPNIKRGNISADEEELICRLHRLLGNRWSLIAGRLPGRTNKEIKRYWNSHLKRKFLIDESQPKMIPKSPCPIEKQVLKPTPVRLTTVVKHSEMETANGCSNHLCSDHVLKLSTIEENTNYSMSGYNLQGYDSIPEDDSERIGFPMANVNLVETRQARNSMSSLGDQQSPHSDNFAAHGATRAEGSFDLQETSYPDFNLVSSPSMWTDFGLQDFYMGFPTSLDAAMNELVYEDMYFDQRNSKATVVDGQGMEDFDTNEIGMIN
PmMYB51
MVRSSCCSKERLNHGPCSAEEDMILSEYIRIHGQGRWRSVPQKTGLKRCAKGCRLRWVNYVRPNIKRGNICHDEEELICRLHRLLGNRWSLIAGRLPGRTNQEIKSYWNTHLNRKLFQPKMIPKYPSPIQNQVFKPTPVRLTTVVKHSEKETANSCSNRASSDHVSKLPTIEENVNYSMSGYNLHGYDSIPQDDSERIGFPMLIWLKHVRLETPCRV
PmMYB52
MMGRSPCRSNEGLNRGTWTEKEDMILSEYVQIHGDGRWKKLPQKAGLKRCAKSCRLRWLNYLRPDIKRGSISPDEEDLIARLHRLLGNRWSLIAGRLPGRTDNEIKNYWNTHLCRKLPLRNQSQPKWKQRNPGSRSKDPSSLQNPVLKTNPLKTTIAEQHSEIVIPNGCSNSENPACGFKLCNIKKNAIFSMSGCDLLMNDSITLHDCEPLASEMTGANVVEEAVTNSVCSMATLRVEDPPHSDHFAGVTATLPESLFDMNEGSYPDWNLFWSAVTCSADLELQEFYREAAAETNQFEI
PmMYB53
MILSEYIQIHGDCRWKKLPQKASESQGISYIDLFMHPLRWLNYLRPDIKRGNISPDEEDLIVRPHPLLGNRWSLIAGRLPGRTDNEIKNYWNSHLCKKLPLRNQSQPKWKQRNPESRSKDPSSSQNPVLKTTPIKTTIAEQHSEIVIPNGCSNSENSACGFKLCNIKKTAKFSMSGCDLLMNDSITVHHFEPLASEMTGLMLVKKQLQILFSSWQH
PmMYB54
MGRSPCCSKQGLNRGAWTKEEDMILSTYIQTHGDGGWKILPQKAGLNRCGKSCRLRWKNYLRPDIKRGRISADEEDLIIRMHRLLGNRWSLIAGRLPGRTDNEIKNYWNTQLSKKLPPLKQSQANSSTKSLETKWRSSSPLPTHVFKAIPLKITTAMRGSGIVEENSYNSDGCNNPSLNGAPKSCNINETGNFSQSCCDLLANNSITPDDSERIAFQTADANFVEAEFVDEESPHSDHCGGNTAILAESLLDLSDLSLPHWNLLFSSSDFDTDFGLEELYRGAAMELNEFEDFMCSDQNNMEKVNSFAVVANQGIAEHSHSMHAYCMDEVVHLQETKTE
PmMYB55
MGRSPCCSKQGLNRGAWTKEEDMILSTYIQTHGDGGWKILPQKAGLNRCGKSCRLRWKNYLRPDIKRGRISADEEDLIIRMHRLLGNRWSLIAGRLPGRTDNEIKNYWNTQLSKKLPPLKQSQTNSSTKSLETKWRSSSPLPTRVQSNSTQNNNGHGRLRNRERKQLQQ
PmMYB56
MLLSEHIRIHGDSGRWTNLPKKLGLQRTGKSCRLRWLNYLRPDIRRGNISPDEDELIIRLHRLLGNRWSLIAGRLPGRTGNEIKNYWNTHLSKKLLSMDDSQTNSSEQYLKKRSKSPSTLQNHVFKTTPVRITTAVTQSETPRADGSNGYGCSNRSSQEAYKLCSVANSNSTSWCDLPVSESIMDNHSERIAFGMADVNVLKAQGRNSMSTMSSLVDEESPHSDNLAGDTGTLAESLLDLDALFSPHWNLPLFFASDYSTDFGVEELDRRAAMELNEFDDIMCSDESYMQHVNSLTVADHEGMEGFYDNTLEVNWIHGLDYLHDLDS
PmMYB57
MLLSEHIRIHGDSGRWTNLPKKLGLQRTGKSCRLRWLNYLRPDIKRGNISRDEDELIIRLHRLLGNRWSLIAGRLPGRTDNEIKNYWNTHLSKKLLSMDDSQTNLTVQYLKKRSKSPSTLQNHVLKTTSVRITTAVTHSETARADGSHGYGCSKRSSQEAYKLCSVANSNSTSWCDLPVSDSNVDLVKAQGRNSTSTMSSLVDEESPHSDNLAGDTGTLAESSLDLDALSSPHWNLPLFFASDFSTDFGVEELDRGAAMEMNEFDDIMCSDESYMQHVNTQQVNWIHELDYLHDLDS
PmMYB58
MDTSPCCSKKRLNRATWSTKEHMLLSEHVRIHGDSGRWTNLPKKLGLQRTGKSCRLRWLNYLRPDIKRGNISPDEDELNIRLHRLLGRLPGRTGNEIKNYWNTHLSKKLLSMDDSPTNSSEITTAAIQSETARADGSNGYGCSNRSSQEAYKLCSVANSNSTSWCDLPVSESIMDNHSERIAFGMADVNLVKAQGINSTSTMSSLVDEESPHSDNLAGDTGTLAESLLDLDALSPPHWNLPLFFASDYSTDFGVEELDRRAAMEMNEFDDIMYSDKSYMQHVNSLTVADHEGMEGFYDNTQQLNSIHGLDYLHDLDS
PmMYB59
MDRSPCCSKKKLNRATWSRKEDMLLSEHIRIHGDSGRWTNLPKKLGLQRTAKSCRLRWLNYLRPDIKRGNISPDEDELLIRLHRLLGNRWSLIAGRLPGRTGNEIKNYWNTHLSKKLLSMDDSQTNTSEQYFKTRSKSPSSLQNHVCKTAPIRITTAVTHSETARADGSNGYGCTNRSSQEAYKLCSVANSNSTSWCDLPVSDSFMDNHSERIAFGMADANHVKAQGRNSTSTMSSLVDGESPHSDNLAGDTGTLAESLLDLDALSSPHWNLPLFFASDFSTDFGVEELDRRAAMEMNEFDDIIMCSDESYMQHVNTQQVNWIHELDYLHDLDS
PmMYB60
MGRSPCCWKEGLNRGAWSAKEDMILSDCVRIHGDGGWTNLPQKAGLNRSGKSCRLRWLNYLRPGIKRGNISPDEEELIIRMHRLLGNRWSLIAGRLHERTDNEIKNYWKTHILKKLSLINQSSTTENLKIRSKSPALVENHVLVKIPVMKTTAMSEPEMVISKGFNGYECSNHISQHGFKSSNIKATKNFSKPLSCLPVTDPIGHDDSKSIAKEGINPTCSMSTIVESGTSSDSELLGGDAATLTDRMFDLNDLLFSDYNLISSTSEICTGFGLEEFYTLQPATLTEEAIQFEVTCSDE
PmMYB61
MPVPCNYRGIITIMGRSPCCSKEGLNRGAWTAKEDMILSDYTRIHGDGGWTSLPQKAGLKRTGKSCRLRWLNYLRPGIKRGNISLDEEELIIRLHRLLGNRWSLIAGRLPGRTENEIKNYWNTHLGKKLSSVNQSSTTENHERRSKSSPLVQNHVLVTTAMSESEIGISNGFNSNSHPGSKSCKIKATIMNSSDLPVSVSDLITHDDSKSIAKEGVNPTCSMSTVVDCRASSHSELLAGDAATLTESLFDLNDLSSPDYNFFSSTSEFCTGFGLEEFYTQPATLAAEGIQV
PmMYB62
MGRSPCYSKEGLNRRAWTAKEDMILSDYIRIHGDGGWTNLAEKTGLKRSGKSCRLRWLNYLRPGIKRGNISPDEDELIIRLHRLLGNRWSLIAGRLPERTDNEIKNYWNTHLSKKLSLMNESSTTESPKIRSKSPPLPQNHVRVTIPVKKTAAMSESEVDISNGFNDYGCSNRILHQGFISCNIKETNNSSKPLSDLPVSDPITQDDCKSITKEGRNPTCSMSTMVEFGRSSLSEFLAEDAATLTESLFDLNDLSSPNYNVHSSTSDFCTGFGLEELYIQPATLAAEAIQFDVTCSDERHMQRANSFYTFANDQGMEDFDGNETHLDWMHELGYIQKSSPQSLNSLLWEYKEV
PmMYB63
MGSPPCCSNEGLNRGAWTAKEDMVLSDYTRIHGDCGWTNIPPKAGLKRNGKSCRLRWLNYLRPGIKRGNISPDEEELILRLHHLLGNRWSLIAGRLPGRTDNEIKNYWNTHLGKKLSSVNQSSTTENHEIRSKSPPLVQNNVVVTTAMSETEMGISNGFNGNSHPGFKSCKIKGTIMNSSDLPVSELITR
PmMYB64
MGRSPCCSKQGLNRGAWTKEEDMILSTYIQTHGDGGWKILPQKAGLNRCGKSCRLRWMNYLRPDIKRGRISADEEDLIIRMHRLLGNRWSLIAGRLPGRTDNEIKNYWNTQLSKKLPPLKQSQANSSTKSLETKWRSSSPLPTRVFKAIPLKITTPMRGSGIVREISYNSDGCNNPSLNGALKSCNINETGNFSQSRCDLLANNSITPDDSERIAFETAEANFVEAEFVDEESSHSDYCGGNTAILAESLLDLSDLSLPRWNLLFSSSDCDTDFGLEELYRGAAAMELNEFEDFMCSDQNNMEKVNSFAVVANQGIEEHCDSMHTYCMDEVVCLQETKTE
PmMYB65
MGRSPCCSKEGLNCGAWTAKEDMIFSDYTLIHGDGGWTNLSKKCLNQSGKSCRVRWFNYAHPNIKRGNISTDEEELIKRLHRLFANRWSLIAGRLPGRTERNQELLEHTTKSRATGALI
PmMYB66
MCRTPYCSKEGLNRGSWTKKEDIILSEYIRIHGDGRWKNLPQKAGLKRCEKCYRLRWLNYLRPDTKRGKISPGEEDLIVRLHRLLGNQWLLTAGRLPGRTDNEIKNYWNSHLCKKLPSKDPSSLQNPAFKTTPIKITTAEKHSEIVTPNGCSNSVNSTFGFKLCNVKETTNFSMSRRDLLVNDSITQHDSEPVASEMTGINVVDAEVTNSACSVSTLEDHFAEPFRT
PmMYB67
MAVGNTKAPGSESSGCGERGQRIKGPWSPEEDAALQKLVEKLGPRNWSLISKGIPGRSGKSCRLRWCNQLSPQVQHRPFSPEEDRMIMEAHSMHGNKWATIARILPGRTDNAIKNHWNSTLRRKCLAEKDSSGGGPPSTSAPVPTFAMGGEKRSSADLLSNDDGGSAQEDQDQDQDQDQDQDQEGNMEVESQRFKRRLNYSPESPANSHTNTNTTNSPPVSTAQQQIHRPLPLQSAFKSYSNNLDPPTLLSLSLPGSGMKEEDSKTDDRNQNSAPKKQLQQNVELNGFAGTQTQTQQLQYTFIPPYFQQPVMTPTSTNGYLKTDDAMVMMSEAVKMAVGQAVSLVFQASQSQCGSLGAVERSGFSASGGLLDIMREMIAKEVKNYMAMSQPNQCNQTGG…
PmMYB68
MGQRKGPWTPEEDFLLTHYIQTHGEGQWRTLPKKAGLQRCGKGCRLRWMNYLRPNVKRGNISTEEEELIIRLHKLLGNRWSLIAGRVPGRTDNEIKNYWNTRLSKKLGCKASMNKTTNVSERANATGVWKTDISNAGVNIDCMSEKHIYSVAEDLTTSSVFNGADFIVYDNLQAPYSTVNYNEYMDMTGHSTVNYNEYMDMTGHVFAGKFIYNEMDALNKTLLGDSAHIHHLPSANHEEAFWAGDLTASQHMCFGNGSDSSTPLLEHQSQGIEYEPHFVSTCIFDESNDTTNSLLNCQGIFDESNDTTNSLLNCQGIIAYEETPKPNALIERQSLDQEYLGNCFNHFLDYGKLN
PmMYB69
MGRQPCCDKVGLKKGPWTAEEDRKLVNFITLHGHGCWREVPKLAGLLRCGKSCRLRWTNYLRPDLKRGLLSESEEKLIIDLHAAIGNRWSRIAAQLPGRTDNEIKNYWNTRIKKKLRQMGIDPVTHKPLTQMQMQSTPAQTLLLQENDTEQKQQEQHNEPDPDQNQSSNGTVETLVSRAREPHDDIEPLQNFNMEDSNFNMEDSMQLFDVCSPTSGISLSGRTEEVDSDDSDQASKSFGNGSSTHSQYIGRESSGVKAECGLSGWDQMAGVLGDPLSEWNVDLESWAAGLDAPAASASAWIQQLPDCQWNDFQGDFEICSSKSCPETLQRLGPFLDDDEL
PmMYB70
MRCRGVEEAAPSKLRKGLWSPEEDSKLINYILKNGLDDSWTYVSKQAGLQRCGKSCRLRWVNYLRPDLKRGAFSCQEERLIIHLQSILGNRWSQIAAQLPGRTDNEIKNYWNSAIKKKLRLGHHPTSSALSNGNTKSQPNTPSQSHLIRNNNSVFARAAFTQSQSTQPYMSAPEAYQTPNNNFNSLTTGENQLCVPGTLELKQLQAGNENDEIPIDPVSTNNQLVSYFQLWMDATSTHTHDSVSTHSAQGLHTYNAAETSACDQLLTESCRTTVPRHGAPASGDFCVASRSNTIPAGFRDCGHTLVEEFESDGNLFVDENEIMIDYSSFKAASSSWSASHSYSNAADCSHVVDPGVYSTHGPEISFVEGYERTTRQSYRSLDCSSQFYAAETVRWPAGQ…
PmMYB71
MKERQQCKSEQDSPLNACVNQYERREWNHVSQRIINKGLDRDPKSCAESWKNYLKPGIKRGSLSEDEQQLVVNLQGKYGNRWKKIAGQVPGTTAKRLGKWWEVYRDKQDKPKDTEERSNTDSPNHKIEGGKYDDILETFAEKYMQRQKQLATPSSCNLPSIAAMPSGSSPPISLGLPTNPAPDFIQFAIPSAVTPSLPPWVSNRPNSAHGFGNETLIPKSSPRVLKSSPTCSSSPSVTLSLSPSSSTPVVSNTPSASSSWLKNTRTLSNISGSSEAAKEKLYRGNSHIETPSMDLGSNSVTADQNLNIIQEMSMFLQHCRELEERQQSWLVHKKETCWRLKRLEQQLEAEKARKRREKMEEIEFKVRALREEESLYLDRLETDYKEQLSRIHRDAEIKE…
PmMYB72
MKERQRWRSEEDSLLLSYVKRYGPREWNLISERMNRALDRDPKSCAERWKNYLKPGIKKGSLSEDEQRLVISLQAKYGNRWKKIAAQVPGTTAKRLSKWWEVYREKQDKIKDRNERTIADSATKIEEGKYDHILETFAEKYMQKQKQLATSSGCNLPTIAAMPSGLPPPISFSMPSSTPDFIHFAIPSASTPTTCSFGAPTPCLPPWMSNRPNSAHGSGAEPFLHSSPLSKSSPSSSSSPSVTLSLSPSSSTPVMSANTASACSSWKQDTAKKSSDNNVSGDSEAAKDKNRGISHVQMPSMDPSNSASSHQAAGGQGVIMQEISLFFQHCRELEERQQSWSVHKKETSWRLKRLEQQLEAEKARKRREKMEEIESKVRALREEENSYLDRLESDYREQL…
PmMYB73
MEDMNLSEYIRIHSSNGWKNIPKKAGLKRCGKSCRLRWLNCLRPDIKRGNISPDEEELIIRLHRILGNRWSLIAGRLPGRTDNEIKNYWNTHMGKKLCLSMNKSQPRTSENRRTRSKSPVPVQNPVFKATTVKIKIVVRHCGIVRANGYNDEGCSNHISDEAFKLWNIQETRKFSWRDLVVKDSIGNEEFERIGFPLADNVMEKTATHFLYFISNLGYQQSPHYDYSGGDAVSLAESSLFQTSSRLNTVICSLSVRLFNRFYIRRLVQSNGKKLQ
PmMYB74
MWTTDKFLTDIPIFRFPSRLAGKLIHHIHLRKGWAQEEPVDARRRSETRWLRCGKSCRLRWAYYLRSDIKRGKFTVQEEQTIIQLHALLGNRWSAIATHLPKRTDNEIKNYCNTHLKKRLLQMGIDPMTRKPKAESIMAPGVQSSNGFSNLSHMAQWESASLEAESRLARESKLRARGLWFAQLRNVNASSDLFSRLRRASPGFESDREESKIPGLSSVLGFDGMEMTQKWDKFQDSRSGTKLDQCNLSALGGSLGVIVHWRMRTELVRRAIWAFCNKLYLNVCEISTLFELLDFRETI
PmMYB75
MGRHLCCNQQKVKRGLWSPDEDEKLINYITKYGYGCWSEVPEKSGLQRCGKSCRLRWINYLRPDIRRGNFSPNEEKLIIHLHTMVGNRWAYIASHLPGRTDNEIKNYWNSWIKKKLAKAEIISKNIEASKVHNNLPQFLFEESATLGNESKLLKSEMNTDGHAAPQSHVLPSKENCETFPLWDYKMINHSTTRNSQYEMEDSKTALTIDSLLIRTDSETGAIREFNTWDPSGILSSSSSKNCKNSDFQYILHRDNGQQVQGLPVSNTWYGYGSLNPIEGSFYYNPNSESSNGVHTTSSINESDFMRSLDMGPLIYSHHETLDPADHANVATMWESGSSSNGVDLGYSECLYSGEQYNHGTENSCSYLPPLYDVSEESAAIDIKHSGNNSLRYLEQIQSN…
PmMYB76
MGRIPCCEKSALKKGPWTCEEDQILVNYIQKNGHGSWRALPKLAGLLRCGKSCRLRWTNYLRPDIKRGLFTEEEERTVMQLHAILGNRWSSIASQLPGRTDNEIKNYWNTHLKKRLLKMGLDPSTHAPRAEVNPTAPHGFESLARTRHTAQWENARLDAEARLARESQLMSSYVTAGYKNNNTVEMVRIDNDNAPTDYFLKIWNSDTGRAFRKESNSSTINKRCNDSYNVFDQSHPSHVLSSGIPKTPRASSSVSSLCSASTQLGCHESLNPSDKDKDNGSQLCNSAPAEWRSCFTDMTMDQIEHKAPEEFPRSEELCPAQVPEEVLQSFPYNGNNNNSIGCTITELSSTNFEQQQSAWPWSELHLEDDKDDWSNIWVIAHASKQS
PmMYB77
MGRASWCEKRGLKKGPWTPEEDQILVNYILRNGHDNWRAVPQLAGLTRCSKSCRLRWMNYLRPDIKRGSFTEEEARTIIQLHGILGSRWSVIASNLPGRTDNEIKNFWNSKLKKRLLKMGLDPSTHKPIEESNPNAPHEYKAWAVRRHKVQWENARLEAEARLSRESLIMSYHTNGSTVETTTMPNNNPPADYFLKMWNSEAGKAFRKENHYPNGGGNDPLLSSVLSSLHPDDNDNDVEKDNTSQQCNSASFEWLRDCNVELGFPELPLDQGLQCGSRFSRGSPRIFRKENHYPSGGGDDPLLSSVLSSLHPDDNDNDVEKDNTSQQCNSPSFEWIGDCNVETPKVPSFVANMTKDKAPEELGFLELPLDFFDTDDNDGNIQSELRKGFQQQAASPLPE…
PmMYB78
MGRAPWCGKTGLKKGTWTPEEDQILVNYILKNGHGDWRAVPQLAGLPRCSKSCQLRWMNYLRPDIKRGSFTEEEGRTIIQWHGILGSRWSVIASNLPGRTDNEIKNFWNSKRLLKMGLDPSTHKPIEESNPKVPHEYKAWAVRRHKAQWENARLEAEARLSWESLIMSYHTNGSTVETTTMPNNNPPADYFLKMFSRASPRFFRKENHYPNGGGDDSLLSSVLSSLHPDDNDNDVEKDNTSQQCNSPSFEWIGDCNVETPKVPSFVANMTKDKATEELGFLELPLDFLDTDDSIGNVQSELRKGFQQQAASPLPELLEEDYWSNMSFIAHAYAF
PmMYB79
MGRAPCCEKTGLKRGPWTPEEDKILINYIQKKGHGSWRALPKLAGLLRCGKSCRLRWTNYLRPDIKRGSFTQEEERTIIQLHAILGNRWSAIASQLPGRTDNEIKNFWNTHLKKRLLKMGLDPSTHAPKSEVSPSAPQGYEAMALTRHKAQWENARLEAEARLSRESLIMSSDYSAGYQTSNTVDMMAVPSNNPPTDFFLKIWNSEAGKDFRKESRSRIISKSCDNSYHVFDENHPNGGGSNHVLTSEIPKTPRSSASVSSSSYASTLNSCDESLNPNDKDKENGPQQCNSASADWIGNCSVKTPEILPCFADVIVGQAGYKAPEDSSSSEKLGPPHVHYTGYSELPLDNDNNNNISAMITELTASFQQQSAWPWPELHLEDDGDCWSNVSFMASAHS
PmMYB80
MGRAPCCEKRGLKKGPWTPEEDQILVNYILKNGHGNWRVVPQLAGLPRCSKSCRLRWMNYLRPDIKRGSFTEEEGQTIIQLHGILGSKWSMIASNLPGRTDNEIKNF
PmMYB81
MGRAPRCEKMGLKKGPWTPEEDQILVNYILKNGHGNWRAVPQLAGLPCCSKSCRLRWMNYLRPDIKRGSFTEEEGRTINQLHGILGSRWSMIASNLPGRTDNEIKNFWNSTLKKRLLKMGIDPSIHKPIEESNPNAVNYEAWVVRRHKAQWENARLEAEARLSRESLVMSYHTNGSTVETTTMPNNNPPADYFLKMWNSEAGKAFRKENHYPNGGGGDDSVLSSVLSSLHPDDNDNDVEKDNTSQQCNSASFEWIGDCNVETPKVPSFELGFLELPLDFLDTDDSNANIRSELRKGFQQHVTSPLPELLEEDYWSNMSFIAHAPEF
PmMYB82
MSCTTGGLSSPISKPKLRKGLWSPEEDDKLINYMMKNGQGCWSDVAKQAGLQRCGKSCRLRWINYLRPDLKRGAFSPQEEQLIIHLHSILGNRWSQIAARLPGRTDNEIKNFWNSCIKKKLKHLSASTNNSKSISAPNRTSTMNSSITPFSESSAEPLEVMATRYQPSNAFNHEVLTAENQFCIPDVLALRHEQVQSQNQFSIDQDSATNNLISHLWNSNSISVSSHESFSHAFMSPGLQAQGHAVKTPIKPCDQISWSTPLTREAAGSHACNYSLGCNIPALVESESLKEKFKNDAGDQINENEIMYSSTASSVITAWSTNSYSDAEYCTVDPHDQVGSILEDYVSHEKTTDHQPCPPLNSSVQFSAPEIRWTADQSNDEEYDCKDRLNLRYDVNLGY…
PmMYB83
MRMGNRRGAWTPAEDHLLMKYINAHGEGNWRSLPKKAGLERSGKSCRFRWKNYLHPNVKLGNITEDEEELIIKMHKLIGNRWALIAGRIPGRTDNEIKNYWNTYLSKKLELSKKESKRKAEDRRYCQSQHDHESSHELPLDLPFSQPSVTNEIKSNLSKHKNADSKEVDMVSYEQYRPPSESESGSIHLQLLDNHINNFVPYIDGSMHEYFQGIYSATATPECMSTEILSCEDMGEYLNELTKCSEVIL
PmMYB84
MTELIETQSSSFEEVVENPVWDDAMVDKYESNVNNNVWEVVPILAYKPIVEWSIIASQLPGRTDNEIKNFWKTHVKKRLLKMGFNSSTHAPRSEEANISALLRHKLQWENARLEAEARLSRETQVMSSSTVSYQTNSTVQEMMVSSVKAPADYFLKIWNSHAGEAFRRESSNSQSSKSSNNSCDVFEPKWARDNQVFSTEIPKSNIPITSSPVSSLCTASTHHSFHQFLNPIDKAKDNDSQVCNSESADSFRDCLNCTYDSCSSEKLGPPGGYCRDFSEIFLDFPGVQNNNHMIGGMIAESSSQEHSAWPWPELHLEDDSGHCCNVLVT
PmMYB85
MRRGSCFEETGLKKGPWTPGEDQIILSYIRQNGPGSRRTVPKLAGLRRCGKSCRLRWTNYYLRPDIRNRYILLFLLCYRNVEWSIIASQLPGRTDNEIKNFWKTHVKKRLLKMGFNSSTHAPRSEEANISDLLRHKLQWENARLEAEARLSRETQVMSSSTVREAFRRESSNSQSSKSSNNSCDVFEPNNIPITSSPVSSLCTASTHHSFHQFLNPIDKAKDNDSQVCNSESADSFRDCLNCTYALQGGYCTDFSEIFLDFPGIENNNHMIGGMIAESSSQEHSAWPWPELHLEDDSGHCCNVLVT
PmMYB86
MSGHTANSFDKKKMASVKNNRADCSKDKKSGASSSSLSDGSESALERLPPVQGRTSGPTRRSSKGGWTEEEDEILRRAVQVYNGKNWKKIAEYFTDRTDVQCLHRWQKVLNPELVKGPWTKEEDELIVELVGKYGSKKWSVISQSLPGRIGKQCRERWHNHLNPEIKKDAWSQEEELALIRAHQLYGNKWAEIAKFLPGRTDNSIKNHWNSSIKKKLDSYLASGLSIQLPELPTAQPTLLPALSTAAETSSDVVMAGTVTEQQFVCSQESVSRVGIQSGLIEAATTSTLHLGDNNLDLKKTQSDMRLADEVKDSPNPPLPLCFDTDGRACLTADGMPEFSGVGRDRATMSVPSYQMNDFLESVISGNTFSVDSPQEVSNAGSLSNCVASTALGYHSIAP…
PmMYB87
MGRAPCCSQVGLHRGAWSTKEDNLLTRYIEWHGEGDWSNLPEKAGLGRCGKSCRLRWLNYLRPTIKRGNISQDEEDLIIRLHRLLGNRWSLIAGRLPGRTDNEIKNHWNSHLSKKLRKRGIDPLTHKPLEPDPENIADHYTHENSKASSLQDGHAQIGQNPEKRARESLPTDHQNTATLLMQQPVHFPKANRYISFPSGANNNSDHSEGMENHIKKSMQETVDNLSHILDESMGFHAPANPLGMSFKSDPWPESNSYDLVQKMQSPTSLGMELNESRHQYHSLPLIDDSNQFFHGHLQFCNLEGGSEFMIQNVFQDCSSFILECSSVHMSPEEFSLSDIKTTPNHKPSNLQEQSTDYEFQDVEWPSAEEQVEDILTL
PmMYB88
MSCTQGQGKAAPVSSKPKIRKGLWSPEEDEKLIDYMMKHCLDGCSWSYVAKQVGLQRCGKSCRLRWINYLRPGLKHAAISPQEEQLIIQLQSVLGNRWSQIAAHLPGRTDNEIKNYWNSCIKKKLNLKHRATSSTEANGNNITEFNVHSQSDDTSCNTNSVSANADDAYKLVHSANPLDFMPERYLQSLSNTFNGLATTENQQSRVQDSLDLKYEPAQEQNNVFQMDPNAINNQLISYSQLWITSTHINQSYSQAFTSPSLQAQDHTYDTAKSSRCGQLIDSWTTLPPHEAPGTAIDALGRTTTISALVDMEDSLKGNIRNPSQNMINENENKIMINYSSSIHVWRLSESWFIHVWKVSVSSLEFNLYLEK
PmMYB89
MRCAKGQRQSASFSSTPMFKKGVWSPEEDEKLNNYMIKNNIAGCSWSYVAKQAGLQRCGKSCRLRWINYLRPGLKHTAISPLEEKLIIHLQSILGNRWSQIAAHLPGRTDNEIKNYWNSYIKKKVNPKHSMIPLSSSTESNGKICTEYNMPSESGDTCNTNSASANSHDAYTSLHSAKPLDVMSELYLQSFYNIFNVLATKENQHSCVQDVLDLKNEQVFTSPSLQVYDQTCNTEKVSRGDQLIASWTTLPPHEASGSTINAYGCTTASPALVHMADSSKTSSGINAWGASQSHSNANEFTDVYQGGYTGHMVEDYVSQLHDKTQQPNNSRAQFRTPDIMPEDVDHYLNIQPHRLFDWKDDVYLGYDEEYLRAKTYINIHKQKSYEGIQVGDQLGFFPI…
PmMYB90
MMKKNIAGCSWSYVAKQAGLQRCGKSCRLRWINYLRPGLKNTAISPQEEQLIIHLHSMLGNRWSQIAAHLPGRTDNEIKNYWNSYIKKNLKPEHSMVPLTSSTESKGKNFTEFSMPPQSGDTCNTNSVSANAHDAYTYLQPLYNIFNVLAAKENEYSCVQDLLDVKNQQIMTNENHLMIDYSSFTASSGITAWSASHSHSNATDFTDVYPGAYTAHTVEDYGSQLHDKTQQQSCLPHKSRAQFRTPAIVSADVDQYFNIQPQHLFDCKDHVNLGYAELDLGQKAYINIHKQKISYQMPHIRGIQIGDQLDFFTIPNEEARAGDCGTSDSRGEGEADHVSVWAGEDYMYNIHSDTAASSDLDQICVT
PmMYB91
MWCAKGQRQSASFSSMPMFKKGLWSPEEDEKLKNYMMKNNIADCSWSYVAKQAGLQRCGKSCRLRWINYLRPGLKHTAVSPLEEQLIIRLQSTLGNRWSQIAAHLPGRTDNEIKNYWNSYIKKKLNLKHSMIPLSSSTESNGRICTEYNMPSESGDTCNINSASANSHDAYTLFHSAKPLDVMSELYLQSFYNIFDVLATKENQHSRVQDVLDLKNEQVRQQNIVFPIDRNPINNQLISYLSAFAYSYSHQSGFYISESASL
PmMYB92
MMKNNIVGCSWSYVAKQAGLQRCGKSCRLRWINYLRLGLKNTAISPQEEQLIIHLHSSLGNRWSQIAAHLPGRTDNEIKNYWNSYIKKNLKPEHSMVPLSSFTESNGKNFTEFSMPSQSGDTCNSNSVSANAHDAFTLLHSAKPLDVMSEGYLQPLYNIFNVLATKENEQTCVQDVLDLKNQQIMTNENHLMIDYSSFTTSSGITAWSASHSHSNATDFTDVYPGAYTAHTVEDYGSQLHDKTQKQSCLPHKSRPQFRTPAIMLADVDQCFNIQPQHLFDCKDDVNLGYAELDLGRKTYINIHKQKISYQMPQIGGIQIGDQLDFFTIPNEEARAGDCGTFDSRGEGEADHVSVWAGEDYMYNIHSDTAASFRSRSNLCYLTRKCNACASLPSFSIDYEM
PmMYB93
MMKNNIAVCSWSYVAKQAGLQRCGKSCRLRWINYLRPGLKHTTISPQEEQLIIHLQCILGNRWSQIAAHLPGRTDNEIKNYWNSYIKKNLKPEHSMVPLPSSTESNGKNCTEFSMPSQSGDACYSNSVSANAHDAYTLLHSTKPLDVMCEGYLQPLYNIFNVLATKENEHSCVQDGIGFKESTASSGITACSASHSHSNATDFTDVYQQAYTTHTVEDYASQLHDKTQQQSCVPHKSHAQFRTPAIMSADVDHYFNLGYDELDLGAKTYINIHKQNISYQIGDQLDFFTIRNEEARAGECGTFNSRCEGEAGHLNIWAEEDHMYNIHSDTAAS
PmMYB94
MRCTKRQGESSSTPEMRKGIWSPEEDVKLKNYMMKNSLLGCSWSYVAKQAGLQRCGKSCRLRWINYLRPGLKHAAISPIEEQLIIHLQSILGNRWSQIAAHLPGRTDNEIKNYWNSYIKKKLNLKHSTVPFSSSTESNGKICTEFNTPSQSGDTCITDSVSASARDAYTLLHSAKPLDIMSQGYLQSFYNIFNGLVTAENRHSSVHNLLDLEKEEKLEQNNLFPINANPNDNEIIPSSQLWLTSTNTNHSFSKVFTCAGLKAHDQTYNTAKLSRCDQLMDSSTTLPPLEVPTSAINPFGCTISSPALFDMGVSLKGNMLMLKENENKMIIDYSSSTASSGIEPWSSSHAHSNANGFTDVYPGAYTAHMVENCASQLLVKTQHQSCLPINSHSQVSAPPI…
PmMYB95
MWHAEEHGHGILFRSNQNLKKRLWSPEEDEKLIDYITKNGLRGRSWSSLANTAGLQRSGKRCRLRWINYLRPGLKRCAISPQEEQLIIQLQYVLGNRWCQIAAHLPGRTDNEIKNYWNSCIKRKVLKHRLSCSSSDAEGNTGTKYKHTCNTKSVIAHRHPHLRDAYKRSFITQPLGVVPDGYPQCLHNNFSMVTGAENRHSCVPDILEIKQEVDEDQNCELSIEGQPNNNQLISCSRLLIDSYCHTKHQAVASPIPQAKGQSGMSVTSSKCDQLIEPRSALPPHEMAGFPNSTVGCLVTIPGLVEISDSGKNKNDGNIIHENEIMMDYSLFTAYSSSITPWNPNSDSNPSISADFYLGAYNTHIGSFSILEDYRSQQHEKRDIRSCPSLVTWADVDQCS…
PmMYB96
MGSAHAQGQGAPLSSKPKLRKGLWSPEEDTKLINFIIKNDLARCSWSFIAEQAGLQRNGKSCRLRWNNYLRPGIKHGGISLQEKQLIIQLQSILGNRWSQIAAYLPGRTDNEIKNYWKSCIKKNLDMKHRSPPTPRPPRNPTPTTRTNSKPIVYAHDAQKWFQSGMLLDEIHDGYQSFMDSFHLGFSVENQYPCCNDVISTSNPDSCGQVLKYEPAKVQNNVLPIDPDSTTNQLVSYCQHWISSTCTQTIEGFSQPFLFPSLQTSRGDQVINLCTTLSPHENPGSVHKTLRCTDTMPALDDTGESSKWKIENEIDIINENENEIMIDYSFPTAPSGLTPWNTSHSYLNSTDLTESFYGRAYATNEVEDCVGLY
PmMYB97
MRPAQRQPESAPYPSKPKIRKGLWSPDEDEKLIDYMMKNDTLRCSWSYVAKQIGLQRCGKSCRLRWINYLRPGLKRGAMSTEEKQLIMHLHAIFGNRWSQIVAHLPGRTDNDIKNYWNSYMKKKLDSKLSLPSSSSTEGNGNNSIQCRIRNMATPAANEYSCLQDLLDLKYEQVHEKNIVLPVDPDSSITPYIMAWSTSHSYSNAADFTDVYPGTYTTHNVEDYMGLQDKATNQPCPSLFSTPAIIWADVDQYSNSQGQGLYDCNDPEVNLTYDELHLGVPTNTNMQRHHSYQLPQTEGMKDVFQQASSSFPICEEGKTIPSPTLLGRGENRTFDSECESESGQVTVWAQDDHKYTIHSETASFSGFDQIMATVLCD
PmMYB98
MGCAQGRGKGQGAILSSRPKMKKGLWSPEEDEKLVNYIMKNDLGSSWSAVAKKVGLQRCGKSCRLRWINYLRPGLKHGAISDQEEQLIIELHSILGNRWSQIASRLPGRTDNEIKNYWHSCIRKKLNRLPCSSSSTEVNCNNNTKPNSHICYNSSMCSHSHDAYKLFQSAKPQWYLRSFDNAFNVLTSAKNQNSCVQGVLDIKNEQVREQNFLFPVDPDSTNKQQISYSQLRIDPISDTNESFSQSFESPNLQVQGNTCKAAEPSRSQQLKDSSTPFPPHEAPSSTNNPLGCFIAMPALFDISDSLKENIENDGQMINEIENEIMTDYPLCTASSGITSWRSNHLYSNAAHFTDVYPGTYTTSKMENPMNLKEKITHQPCPPHSSCPQFRAPATIWADI…
PmMYB99
MRCTPGQGEAEGAPFTSNLKLRKGLWSPEEDEKLINYMMNNCLLGCSWRYVANRIGLQRSGKSCRLRWMNYLRPGLKPGAISPQEEQLIIHLQSILGNRWSQIAAHLPGRTDNAIKNYWNSCIKKKLNSRLSCTDGNGNSNTKSKIPVQSARTCTTSSVSAHSHSHDAYTSFHSPQLLDVNGETYEIKNDVRDENHKLSIDPHHPANNPLISNSQLWIDSTSAHIAGTFSQASSPPSHETPGSTNKSVGCSTAFPALVDFSDPLEGDIENNGDIINEMIDNLLFPASSGMAGWSASDSYSYAANFSDVYTGPYTTHEVGIGTLEDYVNQFEKPIDESCPPINSVSQFSAPEIWVGIDHYLNEERYKFEIWQT
PmMYB100
MRCTPGQGEAEGAPFTSNLKLRKGLWSPEEDEKLINYMMNNCLLGCSWRYVANRIGLQRSGKSCRLRWMNYLRPGLKPGAISPQEEQLIIHLQSILGNRWSQIAAHLPGRTDNAIKNYWNSCIKKKLNSRLSCTDGNGNSNTKSKIPVQSARTCTTSSVSAHSHSHDAYTSFHSPQLLDVNGETYEIKNDVRDENHKLSIDPHHPANNPLISNSQLWIDSTSAHIAGTFSQASSPPSHETPGSTNKSVGCSTAFPALVDFSDPLEGDIENNGDIINEMIDNLLFPASSGMAGWSASDSYSYAANFSDVYTGPYTTHEVGIGTLEDYVNQFEKPIDQSCPPINSVSQFSAPEIWADIDH
PmMYB101
MTAPPNSQRRTIRSAAQRKMKCTQGQGEAEGAPLTAKLKLRKGLWSPEEDEKLINYMMNNYLQSWSWEYVAKQAGLQRSRKSCRLRWMNYLRPGLKGGAISPQEEQLIIQLQSILGNRWSQIAAHLPGRTDSAIKNYWNSCIKKKLNFGLPCCTAGNDNSDTKFKIPVQSAHTCNTSSVFAHADNAYTSSHSIDPDPEQSLISYSQLWIDSTTRTAETFSQGFPPLSHETPGSNNNSVGCTITFPAIDFNEPLKGEIENNGHIINEMIDNLSFPESSALTAWSASDTYSDAANFSNVYTGPYTTYEVGIRTL
PmMYB102
MTAPPNSQRRTIRSAAQLKMRCTQGQGEAEGAPLTAKLKLRKGLWSPEEDEKLINYMMNNCLQSWSWEYVAKQVGLQRSGKSCRLRWMNYLRPGLKGGAISPQEEQLIIHLQSILGNRWSQIAAHLPGRTDNAIKNYWNSCIKKKLNLRLPCCTDGNDNSNTKSKIPVQSAHTCNTSSVSAHAHNAYTSSHSINPDPEQSLISYSQLWIDSTTRTAETFSQGFPPLNHETPGSTNKSVGCTITFPALVDFNEPLKGEIENNGHIINEMIDNLSFPE
PmMYB103
MERKMRKSRWSPEDEKLVNYMMKKKYLMGCSWDWVAKQTGLRRCGKSCRLRWMNYLRPGLNHSPISYEEDQTIRHLHSLIGNRWSQIAAHLPGRTDNEIKNHWNSCIKRKGGLLSSSSTEPNGNNNPKCNIPSHAPDPYMSLHSAKPLGVIPDSHMQSINNIFNVVTSAENQHYRVEDVLDLKHEQFNVQQRNNEFVGIDYNHVTFHNPNAADFSNVYPVAEPYPFHNPLPQFSAPAILWADFDQYFKIQSQDQDDCDDSGQQRTLMSLGRRGKGCLGWEK
PmMYB104
MRKGRWSPEEDEKLINCMMKKKYLMGCSWNWVAKQTGLQRCGKSCRLRWMNCLRPGLNHSPISYEEDKTIRHLHSLIGNRWSQIAAHLPGRTDNEIKNYWNSCMKRKGGLLSSSSTEPNGNNNTKCNIPSHAPDPYMSLHSAKPLGVIPDSHMQSINNMFNVVASAENQHDRVEDVFDLIDVDCTNNHQTSSSSGKNACSSTYSYPNAADFSNVYPRAEPYPPAILWADFDQYFKMQSQDQDDCKDSGQQRTLMSLGRRGKSCLGWEKQWLVINRIA
PmMYB105
MCLKILDEKSPRTQPNSITWIEHQSVGKSHERKEKGSHFLGKKMRKGRWSAEEDEKLINYMMKKYVMGCSWNWVAKQSGLRRCGKSCRLRWMNYLRPGLNHSPISYEEDQTIRHLHSLIGNRWSQIAVHLPGRTDNEIKNYWNSCIKRKGGLLSSSSTEPNGNNTKCNIPSHAPDPYMSLHSAKPLGVIPDSHMQSINNIFNVVASAENQHYRVEDVFDLKHEQFDVIDVDCTNNHQTSCSQLGTYSYPNAADFSNVYPGAEPYPPHNPLSQFSAPAILLADFDQYFKIQSQDQDD
PmMYB106
MRSTRWQGLPFSSKPKVKKGLWSPEEDEKLINYMMKNGLLGCSWSYVAKQIGLQRCGKSCRLRWTNYLRPGLKRGAISPEEEQLIIYLQSIFGNRWSQIVAYLPGRTDNDIKNYWNSCIRKKLNLKQWLPCFSTIEPNGNNNIKPNIQNVMGTAENEYSCVQEVLDLKYEQLNMPNNVLPVDQDSFITTPATTAWSSTHSYSNEAEFTDVYPGAYTTHNVEHYLSLQENTTNQSCPSKFSTPGITWPNVHQSSNIQAQCQYEWQDAVNSSYHGEAYLGEPVYNINVHTQNSYQLPEIGGEQDVDQGDWSTIPINEKAAATSIPRISMLDFQCESESDQVTVWGQDDHFYSRVPFL
PmMYB107
MSFTPGREKGSPISSKPEIPKMKKGLWTPDEDKKLVNYMMNNRLIGCSWSYVAKQVGLQRCGKSCRLRWINYLRPGLKHGAISLQEEQLIIYLHSILGNRWSQIASHLPGRTDNEIKNYWNSYIKKKLNMKQHSLPCSSSSKAASNNSRETNIPSQSDHTYNTNSVSANASDAYMAPQSAKPSEVLPEGYLRAHDDIFSAMITAENQHSCVQDVVDLKPEQNNEFDIAADPTNNQLISCSRLWTDPTSTHTSNSISQAFTFPGLPAQEYSYKSANSSRCDKLVDPWNTLQSHEMHCSVNNSLGCSITVPSGVEISNSLKEKSESDGHIINENENEIMIHNSSLSASSVITPWSVGHSYSNAADCSIVFLGDYTSNKAEDYVSQLHESYLPHNSRPQFSA…
PmMYB108
MRYTEGQLDGVPISSKAKIRKGLWSPEEDEKLINYMKNNCHIGCTWSYVAKHVGLQRSGKSCRLRWINHLRPGLKHGAISLQEEQLIRHLHSILGNRWSQIASYLPGRTDNEIKNYWNSYIKKKLNGFPCSSTEANGNTSTKFNNPSQSDPTYNTNTVPAQAYDTYTGFHSGKPLDVIAEGCLQSVDNILNSLISEENQLYGVQNRLELKYEQVQEEQNNEFAIDIDSTNNQLISCSQLWTDSTSTQTSECFSQAFTYPSLHAQGHTYKTAKSSRCGQFIDPWITLPSHETPVCGSNSVGYTNIIPAVDGISDSRKWEIAKDGEILNNENEMMIDYSSLTASPGTTARSAAHSYSNAADFTNVYPGAESYPPHHCRFQFTAPEILWADVEQYFKIQSQD…
PmMYB109
MRCTQGQLDGAPVSSKPKIRKGLWSPEEDEKLINYMKNNCHIGCTWSYVAKHVAISLQEEELIIHLHSILGNRWSQIASYLPGRTDNEIKNYWNSCIKKKFKEFPCSSTEANGNSSTKFDIPSQSDPTYNTNTVPAQAHGGYMGFHSGKPLDVIPEGCLQSLDTILNALISEENQLYGVQNGLDLKYEQELEQNNEFAIDIHPTNNQLISSSPLWTDSTSTQASESFSQAFTFPSLQAQGHTYKTAKSLRCGQFINSRITLPSNETPALDEISDSMKWEIGKDGEMLNIEIDYSFLTASPGTTARSAGHSYSNAADFSNVYPEAESYPPDHSRSEFSAPQILWADVDQYSKIQSQDQDDCDRVSYEN
PmMYB110
MGRAPCCDKAGVKRGHWTPEEDKKLLAYIEQHGLGNWRSVPVNAGLQRCGKSCRLRWMNYLRPDIKRGKFSLQEEQTIIQLHALLGNSDQWFLSRLVLLPSLTHDHHQSSCSCHHLGVLCHQNS
PmMYB111
MAAVVLDSEAASASASASASASASAVKEQAIEEVGTLKKGPWTSAEDAILVEYVRKHGEGNWNAVQKHSGLSRCGKSCRLRWANHLRPNLKKGAFTAEEERIILELHAKLGNKWARMAAHLPGRTDNEIKNYWNTRIKRRQRAGLPLYPPDVQLQNSNQKAPQTPSEPNHIDLPYESRPSNNPLIFSSKVENGTPSYDGLKDANTNPMPFSGLGNVSMGPVFYQANPIQRLKRLRDTSFIMGPPSSPFGRMGVNGHMGMNDVSKSLQPGFNARFPYPLQTARSDSFVAQGCFSYDHNLSSTSNLPLGGFSSGSHAVMNGTFSASRLFSGQKLELPSSQFAESVQTAGSSINPVLNRSTPLLLPPVPTQTINQVDYSFPTPKNSGLLESMFQEAQIMCGV…
PmMYB112
MNGVEENGSAITPGAAANTNIGSISNNNNNNNGEIALRKGPWMPEEDEILVEYVRQYGPRDWSSIRSKGLLPRTGKSCRLRWVNKLKPDLKSGCKFSPEEEKLVVEMQAKLGNKWAKIASYLPGRTDNDVKNFWSTRQKRIMRALQRPKPQSSDTLDFSKVGCLSNFSPFEVEAPVPLQSIPFGGATDPLQPFPDVGAIDPSASVTPLDRHHGFSSDMDDILMVKLQDLIAGDSLLMDTDLTDIHPLSVVVSDDTSQGSAVSSTTINNTAKSPKINRKRPPKDHLLDHLSRKSMATASFEPATSQVPQILPGIEEDNLDESDGNRDLGVDLYIDPNDSNILDFLLQPEEAESETKNPMQSFSSVMPSLPPEDTEVVKEEQDSCTPDSVLGGFPTDVFDS…
PmMYB113
MGHRCCNKQKVKRGLWSPEEDEKLIRYVTTNGHGCWSTVPKQAGLQRCGKSCRLRWINYLRPDLKRGSFSLQEERTIIDAHRLLGNRWAQIARHLPGRTDNEVKNFWNSCMRKKLLAQGIDPKTHKFISELEMHEHRTPSCSHEPISGFQDASHIPNSDLELGGAPRGEIMSKFIDTRDAGLGENVGLPSYGLGNAWIDRFPSYDQGQILQEEMDFQLPFTTKDQRDGNLNGKPETAFHAQANNGNVAFSRFEQKPYFPIDQTLSAHVEQFDIGPSGHESHHPLISSANAEAAIRFNAEEYHDMNTPRVEANTKPMHLPKACEIEFDEFNSQQLQASDNHQYQNQYLISYSSSASSAYGEQDLGADLSLDSSIPVGIYFGMIK
PmMYB114
MKSDSKVGNGNGEDERIKGPWSPEEDVVLSRLVDKFGARNWSLIARGIPGRSKKSCRLRWCNQLNPGVKRKPFTDEEDRAIVAAHAIHGNKWASIARMLQGRTNNAINNLNYL
PmMYB115
MGRSPGCWRYSKHEEGLKRGAWTPSEDKILIEYIKTHGIGQWRDLPRKAGLRRCEKSCRLRWLNYLRPDIKRGNISPEEDELLVRLHRLLGNRWTLIAGRLPGRTDNEIKNYWNTQLSKRVQKGEFDPKYQEAFKERAIPPHSIYDKGFLHKDNDSYDILPLKTRAVRHCGRVIVDGDNLDSYDHDCVPDTHDGINLEEGLKATNHHVVEIDTSNHGANYCWRIAWEIISTTDWKRLVGFNQTA
PmMYB116
MGRSPGCWSYSKHEERLKRGAWTPSEDKILIEYIKTHGIGQWRDLPRKAGLRRCGNSCRLRWLNYLRPDIKRGNISPEEDELLVRLHRLLGNRWTLIAGRLPGRTDNEIKNYWNTQLSKRVQKGEFDPKYQEAFKERAIPPPSIYDKGFLHKDNDSYDIVPLKTRAVRHCGRAIVDSYDHDCVPDTHDGINQEVGLKATNHHVVEIDTSKSWCQLLLEDCMGDYQYDRLEEISGLQPNSTTNSSNVTDDQQPPPSPFVTQSIILQENYSSSCCDLIQPESPHSKDFISSYFGSFLDLEEQPILLP
PmMYB117
MGRSPGCWRYSKHEERLQRGAWTPSEDKILIEYIKTHGIGRWRDLPRKTGLRRCGKSCRLRWLNYLRPDIKRGNISPEEDELLVRLHRLLGNRWTLIAGRLPGRTDNEIKNYWNTQLGKRVQMGEFDLKYQEAFKERAIPPPSIYDKGFLHKDNDSYDILRLKTRAVRHCGRAIVDGDNLDSYDHDCVPDTHDGINQEECLKATNHHVVEIDTSKSWCQLLLEDCMGDYQCDLLEEISGLQPNSSNVTDDQHQPQSPFVSQSIILQENHASSSCDLIQQESPHSKDFISSYFGSFLDSGEQSILLS
PmMYB118
MGRSPGCWRYSKHEEGLKRGAWTPSEDKILIEYINTHGIGRWRDLPRKTGLRRCGKSCRLRWLNYLRPHIKRGNISPEEDELLVKLHRLLGNRWTLIAGRLPGRTDNEIKNYWNTQLSKRVQKGEFDPKYQEPFKERAIPPPSIYDKGVLHEDDYSYDIIVDGDNLDSYDRDCVPDTHDGINQEDGLKATNHHVAEIDTSKSWCQLLLEDCMGDYQYDRLEEISGLHPNNMTNSSNVTDDQHQPQSPFVTQSIILQENHSSSSCDLIQQESPHSKYFISSYFGSFLDMGEQAILLP
PmMYB119
MGRSPGYGSSSKHEEHLKRGAWAASEDKILIEYIKTHGIGKWRDLPRKAEIVFAGLQRSGKSCRLRWLNYLRPDVKRGNISPEEDELLVRLHRLLGNRWTLIAGRLPGRTDNEIKNYWNTQLSKRVQRGEFEPKFQKPFKERAIPSPLSYGKVVVGTENYTSQIQPLKTRAVRPSPTAITDGDNLHSYAYDHVPDTNYGIHQEGGLKALDDHAMEIDTSKSWCQLLLEDCLGDSQYNRLQEVNGLQPISITNTSNGTDDQHQHQPHSPSLCQSIILQENDSTSCCDLIQQECPRYKDFISSYFVSFLDLGELSFM
PmMYB120
MGRSPSLWSCSKQKDGINRGAWTASEDKILSEYIKTHGVGRWRSLPIKTGLKRCAKSCRLRWVNYLRPDIKRGNISPEEEELLIRLYRLLGNRWALIAGRLPGRTDNEIKNYWNTHLSKRIQKGEFKFQNHFKRKDMPSYSNYGEDRVVDKNINVAQDIPAKATGEISCARAVAKVDNLDKYNHDNVLVTHEGINQEGGLRAADDNVVEIDTSKSWLQLLLEDCMGEYHYNVLQPNSMINTKCGTDYDNQLPSPSLGGDILLQENGASSCNFFDQEFPHSKEFISPYSDNCLDLCEPSFVIPYNT
PmMYB121
MGRSRSCFGAKSDGERLKSGAWTPSEDKILNDCIKIHGVGPWKSIAKKSGLKRCAKSCRFRWLNYLSPDIKRENISPDEEELLIRLHRLLGNRWSLIAGRLPGRTDNEIKNYWNTHLRKRLQMGELEPKLHKPFKRMDMPFNSSNYNEKDVEDIYDGLPQNTALKTRSVRYRAKEVVDVENVNCYNYDHLPDTHDGINPEEEEDMKAADDHVGEIEASKSWCQLLLEDCTGDYRYDRLEYVQGLQTNRVNRQSPSVSPSGSEILHEKQSSSSCNLLEQEFLQTENFNSTYFENLVELDELYSLLV
PmMYB122
MNRRGVATERLYRSCWLRVCWIDQIIMGRSRSCFIAKSDGECLKSGAWTPSEDKILNDCIKIHGVGPWKSIAKKSGLKRCAKSCRFRWLNYLRPDVKRGNISQDEEELLIRLHRLLGNRWSLIAGRLPGRSDNEIKNYWNTHLRKRLQMGELEPELHKPFKRMDMPSDSSNYNEKDVEDIYDGLPALKTRSGRYRENEVLDVENLNCDNYDHLPDSHDGINPEKEEDMKAADDHVGEIDASKSWCQLLLEDCTGDYRYDRLEYVQGLQTNRVNRQSPSVSPSGSEILQEKQSSSSCNLLEEEFLQTENFNSTYFENLVALDKLYSLLV
PmMYB123
MGRFPSRFSAKNDIAGLKRGAWTPSEDQILSDCIKIHGVGHWKSIAKKAGLKRCAKSCRFRWLNYLRPDIKRGNISADEEELLIRLHRLLGNRWSLIAGRLPGRSDNEIKNYWKTHLRKKLQMGMPIDSRNYNEKAVQDRYDGVTQNTPLKTMPLRYWEKEQVDVENLDCYNYDCLPDTHDGINPEEEDMEGGDDHVSEKDASESWYQLLLEDCTGYHRYDRLEFVQGLQTDRVNLQSPSVSPSGSGILQEKQSSSCNLLEQEFLQTENFNSTYFESLVELDELSSLLV
PmMYB124
MMRRSSSCWNCSKDNGHEHLNRGAWTAEEDTILSEHIKTHGVGRWTSLPKKAGLKRSGKSCRLRWFNYLRPDIKHGNISPEEEELLIRLHRLLGNRWSLIAGRLPGRTDNEIKNYWNSHLRKKIEMGELKPKIQKPLKRWGMPTYSDYKEEQAKAKDNCISHTTPLKKRVRRTLWNSNFRCRKLQ
PmMYB125
MGRSRRCSTDEGSNRAAWTTKEDMILRDYINVHGVQGGWTSVRDQTALNRSGKSCRLRWMNYLRPNIKRGNISPEEDDLIIRLHRLLGNRWSLIAGRLPGRTDNEIKNYWNTHLRKNIGALNKRDRSEAKMTEEDMGVSPRLDLVGATQIAVNIENNVTVAQSFDEQSRALLQEDLTMEMPSDHHNNMASSILEDEELIFKHRGVTSEGLLGFDCAVQFPLSPISSSIEYQMSCLFSTLAHV
PmMYB126
MIDQVGKNRWTSIFDESVSDHSVSDQSLKRSGKSCKLRWFNYLHLDIKHGNISPEEEELLIRLHRLLGNQWSLIEGRLPGRTNNEIKNYWNSHLRKKIEMDELKPKIQKPLKKWGMPSYYKEEHAKDKDNCISHTTPFKKRVVGHCGTVTLDVENYNNDNYDLIQNNLEAINPEEGLKATNDHVMEIDASKSWCQLLLEYCIGNDKNDSFDVVLLNTISK
PmMYB127
MRYTDGHEQGTFLPSKQQLRKGRWSPEEDEKLINYITNNGLRGRSWRCLAKQAGLQRCGKSCRLRWINYLRPGLKRGPISPQEEQLIIHFQSILGNRWCQIAPNLPGRTDNEIKNYWNCCIKKNLLKHSLSSSSIDANVCVRPHPPFCNAYKSSHTTQPLHAMPEGYPSLLDNSFNKVTSAENRHACVPNLLELKQEQVLDDENRVFSCSQVWIDSCSHTNHHALTSPSLQSKGPFCKASTSAKCDQLVDWETTLAPYETLGFANNSVGCAITMPALVEISDSAKIENDGDIINENEMMMDHFANGDSNTTVFADVYHDAFNAHKGAFSILEDCTSQQDEKRALRSCPPVNSPSQFSAATITCANVYQYSNVQGPGDCQDHLILKNSEVNLDRRVQDGD…
PmMYB128
MRGADCNPKVTPASCGDCWRVQDHHHSLADKRIFTENEVQRRARTRHLPTKQQLRKGRWSPEEDEKLINYITNSGLRGRSWRCLAKQAGLQRCGKSCRLRWMNHLRPGLKRGAISPQEEQLIIHFQSILGNRWCQIAPNLPGRTDNEIKNYWNCCIKKKLLKHSLSSSSIDANGNADTKTNIKSVCVRPHPPFRNAYKSSHTTQPLHGMPEGYPPLLGNRFNKVTSAENRHACVPNLLELKQEQVLEDENRVFSCSHVWIDSCSHTNHHTLTSPSLQGKGPFCKASTSTKCHQLFASNSVGCAITISALVEISDSAKIKNDGDISNENEMMMDHLSLTAYSSGITAWSANGDSNTTVFADVYYDAFNAHKGAFSILEDCTSQQDEKRAHRSCPPVNSPS…
PmMYB129
MRYTDGHEQGTFLPSKQQLRKGRWSPEEDEKLINYITKSGLRGRSWRCLAKQAGLQRCGKSCRLRWINYLRPGLKRGAISPQEEQLIIHFQSIQGNRWCQIATNLPGRTDNEIKNYWNCYIKKNLLKHSFSSSSIDANGNADTKTDTKSVCVRPHPPFRNAYKSSHTTQPLHAMPEGYPSLLDNSFNKVTSAENRHACVPNLLELKQEQVLKDENRVFSCSQVWIDSCSHTNHHTLTSLSLQSKGPFCKASTSAKCDQLVDWETTLAPYETLEFTNNSVGCAITMPALVEISDSAKIENDGDIIKENEMMMDHLSLTAYSSEITTWSANGDSNTTVFADVYHDAFNALKGAFSILEDCTSQQDEKRALGSCLSVNSASQFSAATITCANVDQYSNVQGP…
PmMYB130
MRYTDGHEQGTFLPSKQQLRKGRWSPEEDEKLINYITNNGLRGRSWRCLAKQAGLQRCGKNCRLRWINYLRPGLKRGPISPQEEQLIIHFQSILGNRWCQIAPNLPGRTDNEIKNYWNCCIKKNLLKHSLSSSSIDANGNADTKTNTKSVCVRPHPPFCNAYKSSHTTQPLHAMPEGYPSLLDNSFNKVTSAENRQACVPNLLELKQEQVLEDENRVFSCSQVWIDSCSHTNHHTLTSPTKCDQLVDWETTLVPYETLEFANNSVGCAITMPALVEISDSAKIENDGDIINENEMMMDHLSLTAYSSGITTWSANGDSNTTVFADVYHDAFNAHKGAFSILEDCTSQQDEKRALRSCPPVNSPSQFSAAAITCANVDQYSNVQGPGDCQDRLILKNSEV…
PmMYB131
MRYTDGHGQGTFLPSKQQLRKGRWSPEEDEKLINYITNNGLRGRSWRCLAKQAGLQRCGKSCRLRWMNHLRPGLKRGAISPQEEQLIIHFQSILGNRWCQIAPNLPGRTDNEIKNYWNCCIKKKLLEHSLSSSSIDANGNADTKTNIKSVCVRPHPPFRNAYKSSHTTQPLHGMPEGYPPLLGNSFNKVTSAENRHACVPNLLELKQEQVLKDENRVFSCSRVWIDSCSHTNHHTLTSPSLQGKGPVCKASTSAKCHQLVDWVTTLAPYETLEFASNSVGCAITISALVEISDSAKIKNDGDISDENEMMMDHLSLTAYSSGITAWSANGDSNTTVFADVYHDAFNAHKGAFSILEDCTSQQDEKRAHRSCPPVNSPSQFSAAAITCADVDQYSNVQGP…
PmMYB132
MTYKQGPLLGFDKQVPPNSSKPKLRKGLWSREEDSKLINYIAKNGLIGCWSYVAKQAGLQRCGKSCRLRWINYLRPGLKRAPFSPQEERLIIYLQSMLGNRWARIATQLPGRTDNEIKNYWNSNGKKRFKLNHRAPTSSSKSNIPSQSNTNSVPAPVDDASTFRSSISDKQYLDIIPEGSFPPYNNTFNIVTAAENQLCPPGVLKLKHEHVQDQNDEYCSIPEPTNNQQISTHNSESFFSHAAFIAPQGVCSCKTTKPSTSDQLELKSCKTTVPPHEAPCLAHYSLGSTRVAAPAPVTDPEAHTAHEAGLSIPEDFEVLNGNTTHHSSFMRISSRSQFNASATTWPAGQFNGFQDDWKDHLHLIYDVSFGDPTYFYINSMQKICQLTESEGGGGTLGDW…
PmMYB133
MAYKPGRLLGFEKQAPPTSSKPKLRKGRWSPEEDSKLIDYMAKNGLIGCWSYVAKQAGLQRCGKSCRLRWINYLRPGLKRAPFSPQEERLIIYSQSMLGNRWARIATQLPGRTDDEIKNYWNSHRVKSLKLKHRPPCSSTANTKSNIHSRANTTSVPAPVDDASTFRILSQSYNNTFNIVTNGENQLCPPGVLKLKREHVKDQNDEYCSIPDPTNNQQISTQNSESLFSHAHFQDDSKDPLHLNFGDPTYIYINSMQKSYQLPESEGGGGTLGDSSRISSSEAYANPVPTIVKGGSGALETGCDGGIGQVSASADDHIYHINPAVPGDLGRIFLTEEITMEDFASIYSPAQA
PmMYB134
MFFFDWGGDNPRDEIKRVTLKFSLDSNRRAQDTHLQRTAPMSKKGRWSPDEDNKLTNYIIKNGLLGGWNYIAEKAGIQRSGKSSRLRWVNYLRPGLKRGAFTYQEERLIIHLQSILGNRWSFIATQLPGRTDNELKNYWNSCIKKKLKLKHHVSSASITTTTTQSDMSPQSDHMCNGNSFSPNGHYVFRSSHCPESNFDIMSEGYRPSNKTFNVMTTGEHRFCNQSVSELRHEQIQQESDEFSIDLDPTKIEQICFSPLCISPINSIHTDPCLQTYSTAKSSTYYELVTESCRTTLSSDEALQHPDYSLCSTGITVPAIVDSLCWEEKLESAENHKVIDSSNACTASHSYSNAMDFPHAVYPGSYNTPEVGVSIVEDSEVLYENIYGEAIRGLS
PmMYB135
MRCTEGKKGGEGIPATPSKPTLKKGLWSPEEDQKLVNYIIKNGNLGSWTYVAKQAGLQRCGKSCRLRWTNYLRPGLKHGAFSYQEERLIVHLQSILGNRWSVMAAHLPGRTDNGLKNYWNSTIKKKLNSKDHLSPSSSTNSNTKSNIPSQSNINSVSAHAHNFTSSHPSQQYLNVLPQAFQPPSNAFNVVMNGENRLCVPSVLEVKHEELKDQSDHRFSIDLQSTNSHQISYPNMWMNASSTQTHESFPSPAALISPKSLTCDQLIIERRRTTLGPNEPPNEPPRFPEFSLGSTGGHIPALVESKLLNEKLWNNENHIMTDYSNVWSAATHPYSNETCNRSVAFDAGNFINYDAGISTLEEHGSLYENTIHQSCPTLDPCYQFRWFVSEIQSENDRKDP…
PmMYB136
MSCRQGKGIGEGVPPFSFKPMRRKRLWSPEEDNKLNSYIMKNGLTRCWNYVADQAGIQRSGKSCRLRWMNYLRPGLKRGAFSDQEERLIVHLQSVLGNRWSLIAAEFPGRTDNALKNYWNSRMKKKLELKKQRSSSSPSRSPNPNAKSNILAQSNTNSVSAHAHDAVTSSHSAQLYLDLLPEGSQSPNNTFNVVTTGEDQLCVPGSLELKNEQLQDQSDHEFSIDPDPTNIQQTYSQLGINASSAHIRKKFSSHVSFIAPGLQDYKIAELSACDQLLEESRRTTVPPHWEPHTADYSLGSTRITIPSLIENEWMKKNSENDENHTMIDCSNTRSSSHSYSDAMDCSLGACTTRDAGISILQDCERLWDAVLIGFYHPSLA
PmMYB137
MSCRQGKGIGEGVPPFSFKPMVRKRLWSPEEDNKLNSYIMKNGLTRCWNYIADQAGIQRSGKSCRLRWMNYLRPGLKRGAFSDQEERLIVHLQSVFGKRWSLIAAEFPGRTDNALKNYWNSRIKKKLELKKHRSSSSPRPNPNTKSNILDQSNTNSVSAHAHDAVTSSHSAQLYSDLLPEGSQSPNNTFNVVTTGEDQLCVSGSLELKNEQLQDQSHHEFSIDPDPTNIQQTYSQLWINASSTHIRKKFSSHLSFIAPGVQDYGAAELSACDQLLEESRRTTVPPHWEPHIADYSFGSTRITIPALIESKWLKKNTENDENHTMIDSSNTWSSCHSYSDPTDCSLGACTAPDAGISILQDCERLWDAVLIGFYHPSLA
PmMYB138
MGRAPCCDKANVKKGPWSPEEDTKLKEYIEKHGTEGNWIALPQKVGLKRCGKSCRLRWLNYLRPNLKHGGFSEEEDNIICNLYISIGSRWSIIAAQLPGRTDNDIKNYWNTKLKKKLLGKHKENQSHRLAIASKHMQSYAASEAITSANVHGPQQDQHMNIDIDAPYSNFGPGIIPRSSSEPATFHLNPEQVQTGQEVSDHDSCLSKLLQSLEGNPVDHHSNNSMAMMSTSSLIQSSNCINASQIQYFNSHNQYNLEAASQISYETSATPVLMYARHMEHHIKLENPSAPLVQSDNSLDFSAGNYDSAWMNNHWSDSGIFSKELNDLLLYNNEALVQQRGACNHACC
PmMYB139
MGRTPCCDKANVKRGQWSVEEDFKLKDYIAKYGTGGNWITLPQKVGLRRCGKSCRLRWLNYLRPNIRRGGFTEEEDKIICNLYNSIGGRWSVIAAQFPGRTDNDIKNHWNSRLKKKMLHGNWKDRRTRRRAAAKQESNDMQSYATSKDQSHLVAPNVHHRNKTFNVSDPAMPEQNYAAHKSLHSETLSLPSETLNICRPQQPSHMNILMDVAYPTLGPEIISQMLEQSCGSTITESNSSAEPATSHLNPHEIHLGQDLLEDNSCLGELLVQRDEGILVDYHSNNNMGNRSSIQASKCIDASHIQQSAVHHQYNTEATSQILYETPATPVLMYASMMENYRNQENPSGALVENDNSLCFPPCCSSEWGNYESEPMSTFNLEKNNLGDNGFSMDLGDLLLY…
PmMYB140
MGRAPCCDNANVKKGPWSPDEDSKLKEYMHKYGTGGNWLALPQKVGLKRCGKSCRLRWLNYLRPNLKHGGFSEKEDNIICSLYVSIGSRWSIIAAQLPGRTDNDIKNYWNTKLKKKLLEKSKDHQTSPVTEAKQESKSMQRYATSDDNTVPNIYGPEQQDGGVDHHSNMGINGPYSKFSPGITSQLIEQNCGSRITESPMQASNSTSRASQISHSTAHNQYNSPEGRSDESTSLNSFNNEGNNNMAVYGFWTELNDLYYAIMTDKYSNLN
PmMYB141
MGRAPCCDKANVKKGPWSPEEDSELKKYIEKYGTGGNWIALPQKVGLKRCGKSCRLRWLNYLRPNIKHGGFSEEEDNIICTLYLSIGSRWSIIAAQLPGRTDNDIKNYWNTRLKKKLLGKTKERQSRRLAGAKEESKNMQSYATPGTSTNPNIYAPQQQPGGLDKHTDINMHGPYSNLGSGINPQLFDETITEPSSSSGPATFQLNCQHVQLDQELGDHNSCLTKLLQGLEGTVVDHHNSSNITMMSTSSSMQASDCINSSELMHSIAYHQYNSDAASHASYETAASSVFISGGHILENQRKLENPSAAFAQNENSLFFPASRSPHGGDYESAWMDTLSVENNVLGASGFSTGLNDLLLYNNISTVQQREACNYDCGSIRIY
PmMYB142
MGRAPCCDKANVKRGPWSPEEDSKLKEYIEKYGTGGNWIALPQKAGLKRCGKSCRLRWLNYLRPNLKHGGFSEEEDNMIYSLFLSIGSRWSMIAAQFPGRTDNDIKNHWNSRLKKKLLGKRKDNQTQSEVKQESNEVQSYVTSEAVTSPNIHGPQQAQYMNTDMDVPYSNFCPRIISQNFEQNCGSRITGSSVIPEPAIFPLNLQQGQLDHEISDHNSSLRKLLQSLEGTVVGHHSNNVNIVSNSSPMQASNCISSSQIQHVNSHNQYSSDAANQIYCENSAPRLLPYARHILENQIKREHPSATLLQNNNLQFFPASPSPEGENYDESTWMNTFNVENNNLGAYGFSTEINNLLFCNNDSLLQQ
PmMYB143
MGKAPCCDKANVKKGPWSPEEDSKLKEYIAKHGTGGNWITLPQKMGLKRCGKSCRLRWLNYLRPNIKHGGFSLEEDNIICSLYTSIGSRWSIIAAQLPGRTDNDIKNYWNTRLKKELVRKSKHHQTLLASAKQESQDFQRYGTSEYNSSPNLCGPQQQPVALDYHMNNNYMNGTYSDFGHGIICQLFEENSGSTITGSCSSSEPAAFQLNRQQAIDWEVSERNSCLTKLPIGFEESPVNNCLKHCTISSVHVSGCMNASQMLQSFAHNQDNSDATSQIFYEPSASPVLMDAIHTENHTKLENPSATFAQNDISLLFSASSLHEEENCESAWTNTFSAESINWAYSGISAELNDSLVYDYMSPGQERENSNYVCASIDMLEHQI
PmMYB144
MGRAPCCDKASVKKGPWSREEDRKLKEYIDKHGTGGNYDHLYLNTGLKRCGKSCRLRWLNYLRPNIKHGGFSEEENNTICSLFMSIGSTWSTIAGQFPGRTDNDIKNYWNTRLMKKLLGRFKDNQACHLAAAKQDGEDAQSYATSESFTSPNIYGPQRYQHINTNMDANYCNFGPGIIPHMFEQNCGLTITESSSSSEPATFWLNPQSVQLHREVFDHNSCLTKLPQRHEEILVDHRSNNCMSTINTGSPKRASNCINRSQLLHSMNNHIRLGNPSAVLAKSDNSLAFSAYSSCSESNNLGAYGFSTKLNDLLLYSTDSLIQ
PmMYB145
MGRAPCCDKANVKKGPWSPEEDRKLKEYIDKHGTGGNYDHLYLNTGLKRCGKSCRLRWLNYLRPNIKHGGFSEEENNTICSLFMSIGSTWSIIAGQFPGRTDNDIKNYWNTRLMKKLLGRFKDNQACHLAAAKQDGEDAQSYATSESFTSPNIYGPQRYQPINTNMDANYCNFGPGIIPQCSKPATFWLNPQSVQLHREVFDHNSCLTKLPQRHEEILVDHRSNNCMSTINTGSPKQASNCINRSQLLHSMNNHIRLGNPSAVLAKSDNSLAFSAYSSSEVENYESAWMNAFSSESNNLGAYGFSTKLNDLLLYSTDSLIQ
PmMYB146
MGRAPCCDKANVKKGPWSPEEDRKLKEYIEKQGTGGNWLALPQKVGLKRCGKSCRLRWLNYLRPNIKHGGFSEEEDNIICSLFISIGSRWSIIAAQLPGRTDNDIKNYWNTRLKKKLLGRFKDNQICHLAAARQDGKDVQSYATSDSFTSPNIYGPQRYQHINTNMDANYSNFGPGIIPHIFEQNCGLTITESSSSSEPATFWLNPQQVQLNQEVFDHNSCLRKLSQRHEEIPVDHRSNNCVSTINTGSPKQSSNCINPSQILHSIAHNQYTSDAANLQIYNGMAASAALVCDRQMNNHIRLGNPSAVLTKSDNSLAFSASSSSEVENYESAWMNPFSAESNNLGAYGFSTELNDILLYSTESLIQQKEAYNTSCGSVSIN
PmMYB147
MGRAPCCTKVGLNKGAWSAEEDSLLGKYIQTHGEGNWRSLPKKAGLRRCGKSCRLRWLNYLRPCIKRGNITTDEEELIIRMHALLGNRWSIIAGRVPGRTDNEIKNYWNTNLSKKLAVRGIDPKTHKKITMDGTNRVNRDRFNQRKGEKIYDSPQRPRQPERNVARAGQSTGLVIPNVHNLKADLKAQYIARIREFKSSNTISSSSPINVQIEPKSRELSTADPIFRCSSASEKTRETTHPDFMEPHPVASSDAGKQTDDSTVYCGSDSAASCSLIDHFSNEDDHHYLSMEGNSNECYSQTLTEDYGSLKPSTPHTESEPICDSRERDNDSHVQKHDQFPEYDVFSFFDVRNAENEICCSADQWVHEQEAEFMQQKDQEMPQLGSWDKQIDDQEKESFE…
PmMYB148
MKSDSKVGNGNGGDERIKGPWSPEEDAFLSRLVDKFGARNWSLIARGIPGQSRKSCRLCWCNQLNLGVKRKPFTDEEDRAIVAAHAIHGNKWASIARMLQGELIMQQIV
PmMYB149
MASMKGKSPGHDEPDRIKGPWSPEEDAALQHFVQKYGPRNWSLISKAIPGRSGKSCRLRWCNQLSPQVEHRPFTPEEDATIVRAHAQHGNKWATIARMLSGRTDNAIKNHWNSTLRRRCQGGGALVIDDEISSGADGFRKRNLREDADASRKFKKLSLGTTTTTTTTEPSTSSASDRSDSSLVFGSPHVYKPVPRPAPLALPSEPNLNLNHHEASCSSTDPPTSLCLSLPGTDAPARPSVVPNALPPPVTSSPVAPPGYIKAEEAMEWMNSAINTTLTQVLTPFLAPAHSHGIMPETLGSSGLLAVMQEMVAKEVRDYMSSMQHRNNNNNTEFRGCVASPPPPMGLRVSNSNALG
PmMYB150
MGRAPVCYRERPQRGALTMQEDSVLIDYINAHGAGQWSSLPKRAGLERSGKSCRLRWMNHLRPDMKRGNISPEEEELIIRMHRLLGNRWSLIAGRLPGRTDHEIKNYWNTQICKKPADGIMNDESVGTVSNKTTFEINYQQTTVRRYEDSVTKDCFNHPIKDLLSVDSVDLNTSNLLLDFDPPLPPPEFPTDFSIDDCEINGTMAIVDLA
PmMYB151
MGRAPDSSRKYLRRKAWTIEEDSALTDYINTHGEGQWPSLPKRAGLERSGKSCRLRWVNYLRPGIKRGKISPEEEELIISMHRLLGNRWSLIAGRLPGRTDNEIKNYWKTHMCKRHVLDKTKCFDNMKEIVSIKKGAEMNSGSLIRPTAVRPPEVLVTDHHSDQLIKNLLLSVDSDDFDTSNLSLDFFPPLPPPEFSTNFTIEDFEIEDVMILF
PmMYB152
MGGAPDSSRKYLRRERWTTEEDSALMDYINTHGAGQWPSLPKRAGLERSGKSCRLRWVNYLRAGIKRGKISPEEEELIIRMHRLLGNRWSVIAGRLPGRTGHQIKNYWNNHICKRHVLEHGVVNDKNICLIGTMKETVSNKKGAEMNSGSLMEPTAVGPYEVSVTDHQSDQLIKDLLSIDSDDFDTSNLSLDFFPPLPPPEFSTNFTIEDCEIKGTMIIVNL
PmMYB153
MRFIQGQGVPIPSNQKLKKGLWSPEEDEKLINYIVKNGLQGCSWSYVAKQSGLQRCGKSCRLRWINYLRPGLKHGAFSPQEERLIIHLQSILGNRWCQIATNLPGRTDNEIKNYWNTCIKKKLLKHSLSSSSSSTTDAKGTADTKSSIPSKYERTCNTKSMLDHHPYPHDTCTALHPAQPFDDMLEMYQPFLDNNFNKVTSAENEHSWVLELLELKQEQAQEDQNHEFSIDRHATNSQPISSSQHWIDSISAHTAHENFSQAFSSPSLQAQCHTNKSAKAPAYDQLIDSWSTLPPCEIPGDSGKIENDGDIVSGNEINVEYSSFTAYSSGMTAWNPNSPSYTTDFTDVYLGVHESHKVGIDNLEDYTNQILKQTAPQSWPPLNSFSEFF
PmMYB154
MRYIEGHRQGTPFSSNPQLRKGRWSPKEDEKLINYITVNGLRGSWRYLAKQAGLQRCGKSCRLRWMNYLRPGLKRGAISPHEEQLIIQFQSILGNRWCQIAPNLPGRTDNDIKNYWNSCIKKKLLKHSLSSSSTDTNGNADNKSNIPSKYDRIFNTKSVSAHPHPHLGDAYKSTHTTQPFHAMPEGYPLLLHNSFNTVTGVPDLLELNQDSVHEYENLVFPNERLPNNKKQISSSQLWIDCCSHTNHQTLTSPSLQSKGQCCKTSTPSKCEELIDLERTLPPYEKLGPANNSVGCAITIPDLVDIRDLGKNENGVHIINENEIMIDHSSLTAYSSGITALTANGNANTTVFTNDVYLGAYNTHKGAFSIVNDCTSQQHEMTAHRSFPPLNSPSQFSAAA…
PmMYB155
MRYIEGHRQGTPFSSNPQLRKGHWSPQEDEKLINYITMNGLRGSWRYVAKQAGLQRCGKSCRLRWVNYLRPGLKNGAISPQEEKLIIQFQSILGNRWCQIAPNLPGRTDNDIKNYWNSCIKKKLLKHSLSSSNIPSKYGRICNTKSVSAYPYPHLADAYKSTRTTQPLRAMPEGYPPLLHNSFNTVTGVPDLLELKQDSVHEDENLVFSNERLLNNKKQNSCSQLWIDRCSHTNRQTLTSPSLQRKDQCCKRSTSSKSEQLIDSETTLQPYEKQGFVNNSVDCAITIPDLVDIRDLGKNENDGHIINENVIMIDHSSLTAYSSGITALTANGDANTTVFTNDVYLGAYNTHKDAFSIVQDCTSQQHEKTSHRSFPPLNSPSHFSAAAISWAGVEQYSNV…
PmMYB156
MGRAPCCDKDGLKKGPWTPEEDQKLTDYIQRHGHGSWRTLPKHAGLLRCGKSCRLRWTNYLRPDIKRGKFSFEEEQTIIQLHGVLGNKWSAIASHLPGRTDNEIKNYWNTHLKKRLLQMGIDPVTHRPRIDLFNFSNMSQLLAPAGLNHMAAQWERARLEAVTTDYLRVLAAYRSAAMIQQASHGQSSTMEADHLMSYLRNQLGDSGFCNMPDAMNSVMPQANWALNSENLGSSDSNALAAQLIMDQLQVPAAQIMQNLQSQTQNTAEMSACSLPLNGPSMTQYSSPTSTLSSHDAFHTLREEHHNNNSNKSNVPSSHDSTTKINSQALLQDQGYHNLMNASAALVQQHSRSQDKNSLSTDQLVRSPILWPEEQLFGISKSNNPESIPALVSTTSSPNI…
PmMYB157
MWTTDRFLTDIPIFGFPSRLAGKLIHHIHLRKGTDGLKIRNSLPGRLLRCGKSYRLRWAYYLRPDIKRGKWSAIATHLPKRTDNEIKNYCNTHLKKRLLQMGIDPMTHKPKAESIMAPGVQSSNGFSNLSHTAQWESARLEAESSLGRESKFRARGLYSNLFSRLQRASPGFKSDIEESKIPGLSSVLGFDCMKMTQKWDKFQDLRSGTKLDQCNLSALGGSLGVIVHSHWRMRNELVRRAIWAFCNKLCAMLEYFIFYASLDLNVCEISTLFELLDFIETIKMVL
PmMYB158
MVRSPSCSKGLSRGAWSAMEDMNLSEYIRIHSSNGWKNIPKKAGLKRCGKSCRLRWLNYLRPDIKRGNISPDEEELIIRLHRLLGNRWSLIAGRLPGRTDNEIKNYWNTHMGKKLCLSMNKSQPRTSENRRTRSKSCSCSKSCVQSHYR
PmMYB159
MGRAPCCGDHEGLKRGPWMAEEDQKLIDHVQRHGLGNWRTLPKLAGLSRCGRSCRLRWANYLRPDIKRGAFSMHEDLTIIRLHAVLGNKWSAIASHLPGRTDNEIKNHWNTKLRKRLLLMGIDPVTHASLPAPDVLSAFMASSSTAIAARLNGALLEAQLGRLPRDYLNSLHHVSGGRSDHYSWQLFKILKLLGTHNNQVWAHPTGSLSSTSTHQFLQPDALRSLHILQNQISQRFVSGPREDSTEYNTSSEGSLQFSDLEKKSEERNLRISTDHGNHHSTAPSLTEERPSAFDTEIIDWNSMPILTPPSNPDENDHLHYYSDKKSPSTTSTNSYKEGSDILGNTIQYHQDDPLGSVTRTSEAVSLPAARIDLQEDENNYWVNLLTSMEDSTDPDLNCI…
PmMYB160
MEECQCSFENLKQSLIIAPMIKIIYLDKEFTMCTDACEEGIAGVLIQDGSFIAYESCKLKECGRSCRLRWANYLRPDIKRGAFSMHEDLTIIRLHAVLGNKWSAIASHLPGRTDNEIKNHWNTKLRKRLLLMGIDPVTHASLPAPDVLSAFMASSSTAIAARLNGALLEAQLGRLPRDYLNSLHHVSGGRSDHYSWQLFKILKLLGTHNNQVWAHPTGSLSSTSTHQFLQPDALRSLHILQNQISQRFVSGPREDSTEYNTSSEGSLQFSDLEKKSEERNLRISTDHGNHHSTAPSLTEERPSAFDTEIIDWNSMPILTPPSNPDENDHLHYYSDKKSPSTTSTNSYKEGSDILGNTIQYHQDDPLGSVTRTSEAVSLPAARIDLQEDENNYWVNLLTS…
PmMYB161
MGRSPCCGDHEGLKRGPWTAEEDQKLIDHVQRHGLGNWPALPKIAGLSRCGKSCRLRWANYLRPDIKRGAFSMHEDLTIIRLHAALGNKWSAIASHLPGRTDNEIKNHWNTKLRKKLLLMGIDPVTHSSLPTPDMLSSFMASSSTAIAARLNSALVEAQLGRLARDYLNIIPHHVHASSADHYSWQLLQILELLGTHNNQVWAHPTRSLSSTSTDQFLQLDALRSFHILQNQINQGFVSGPRDDSTEYNTSSEESLQFSDLEKKSEGIDLPISTDHGNDFSTAPSLTEERPSAFETEIIDWNTMPILMSSSNPGKNDHLYYCGDKKSPSITSTNSYNGVSDILENAIQCHQENPLGSVIRTTAALSLPAAMIDLQEDENNYWVNLLNSMEDSTPDLN
PmMYB162
MTGLPRRFDVTNHIIKLQPLYATYDNILGRRLCNCAYIDVQRLGRKHEKEIVIIRFRSKEVVNKLIMGRSPCCGDHEGLKRGPWTAEEDQRLIDHVQRHGLGNWRALPKLAGLSRCGKSCRLRWTNYLRPDIKRGAFSMHEDLTIIRLHAVLGNKWSAIASHLPGRTDNEIKNHWNTKLRKKLLLMGIDPVTHSSLPTPDMLSSFTASSSTAIAARLNSALVEAQLGRLGRDYLNIPHHVHASSADHYSWQLVQILKLLGTHNNQVWAHPTGSLSSTSTDQFLQPDALRSLHILQNQINQGFVSGPRDDSTEYNKSSEGSLQFSDLEKKPEGIDLPISTDHGNDFSTAPSLTEERPSAFETEIIDWNSMPILMSSSNPDNNEHLYYSGDKKSLSTTSTN…
PmMYB163
MGRAPCCGHEGLKRGPWTAEEDQKLIDHVQRHGLGNWRTLPKIAGLLRRGKSCRLRWANYLRPDIKRGVFSMQEDLTIIRLHAVLGNKWSAIASHLPGRTDNEIKNHWNSKLRKRLLLMGIDPVTHSALPTPDMLSSFMASSSTAIAARLNSVLVEAQLGRLARDYLNFPHHVSSCSADQSPWQLFQILKLLGTHNSPVRAHPSGSLCSTSTDQIPEADALRSLHVLQNQLNQILVSGRRDDSNEYYTSSEGFLQFSDLEKKTEGIKLPISNAHGNHHSTTPSLTDERPSPFETEIIDWNSMPILISSSNPDQNDHLYYCSDKKSPSTTSTNSYNGGSDILEDAIQYHQDNPLGSAIRTSEAVPLSAARIDLQEDENNYLFNLLKSIEDSTPDLNCLRL…
PmMYB164
MGRAPCCGDHEGLKRGPWTAEEDQKLIHYVQSHGLGNWGTLAKRAGLLRCGKSCRLRWANYLRPDIRRGAFSMYEDLTIIRLHAVHGNKWATIASHLHGRTDNEIKNHWNTKLKKTTAFAGNRSNFMVPSLTAKTARLNKALVEAQLGRHARDYVNITHYLSAGSADHHYLSPLSQHMKLLGTYNNHPLESLSSISTDQLMQSDVLKWGNSSSKNQISQGLISCSMDDSTKDIAFSQEPIQFFDPENNSEGNILPITTDQGNEHRTASWLIEDQRSAFDAEIVDWNSMPILMPSGNTDENDHLHYYGDMQSSSTISANFFNNGSEIPENSTQREDDPLGPPIRISDAMSPPAERVDLLEDESNYWVNLLNSIDNNPILSLPIP
PmMYB165
MGRAPCCGDHEGLKRGPWTAEEDQKLIHYVQSHGLGNWRNLPKLAGLSRCGKSCRLRWANYLRPDIKRGAFSMPEELTIIRLHAVLGNKWSAIASHIPGRTDNEIKNHWNTKLKKRLLFMGIDPVTHMPLATPDMLSPFMASSSTAIAARLNSALVEAQLGRLARDYVNTSHVSAGTADHQYSWQLSQILNLLGANNNRVSAAPSGLFSSISRNEFLQPDALTWSHGSQNQINQEFISRQKDDSAKYNAFSQESLQFSDPQKKSKGRNLPINERPSAFDTEITGWNPMPILMPSSNPRQNDHHYSYSDEKSSSTTCTNSCKGGSDVTEDTIQYQQDAPFGSAIRSSLTMSLPAPSVDLHEDESNYWADLLNSIEDSNPAFPLPSP
PmMYB166
MGRAPCCSDHEGLKRGPWTAEEDQKLTHYVQRHGVGNWRTLPKLAGLSRCGKSCRLRWANYLRPDIKRGAFSSHEDLTIIRLHAALGNKWSVIASNLPGRTDNEVKNHWNTKLKKRLLLMGIDPVTHMSLPTPDMLLSLMASSSTAMAARLNSALGEAQFGQLARDYVNITHPVSTGSDDEYSGQLSQILKLLGTNNNPEWAHPWGPLSSISTDQFLQPDALGCLHSMPNLVPSSNTTDKNDHVFYDSHQTSSCATSTNSASGGSEILENTIHYHPDDTFGSAMGTPGPMSTADLQEDGSNYWVNLLNSVEDNSRDSVYMGLHILSP
PmMYB167
MGRTPCCVNHSGQKRGPWTAEEDQKLINYLQHHGRAKWRTVPKLAGLSRCGKSCRLRWTNYLRPDLKRGPFSIHEDIVLIHLHAILGNRWSAIASHLHGRTDNEIKNHWNSRLKKQLRVMGIDPVTHGLLPLAHTDSFMASSSTVSISRDAGCNTALVESEVVLPKEYVNNIADEYSWLQLSQNGKLLATIDNTVMAKVWASPSSENSLILPSVSMDQLLHPQKSGWLSGFQKDMTQGFDSTQKDPIEGNTFSQEALQFSNLEGKSEGMGNMIYSSGIPSIAINETDVFPDKLPYDKENMCNGSRASYSGGISEILETAIQYRLDDPFGSPISTAAIPAARADLPNKDGEINYWYNLLN
PmMYB168
MGRKVCCSDHKGNRRGHWTAEEDQKLINYIQRHGHSNWRTLPKLAGLSRCGKSCRLRWANYLRPDINCGAFSVHEDLIIIRLHAMLGNKWSAIASHLPGRTDNQIKNRWNTKLEKQLLLMGIDPVTHRSLPTPDDMYSFISSSSTVESSIAVRCNTAMVEPELVRMAGGHVNNMCSRQPSQIRNLLNPINNTVKPPVWAQVPGARQFCENSLPLPSISMDRLLRPSTSGWLYGFQNEINHNFNSTLNNPIEYNTNLQEALQFSNLERKSEGAADTKNSSGIPNNLQNKTVVLSDEETMYDESRPSYKGGTSEILEDAIQYYRDDPTGSSISTADIPTASADLLNKGYENNYWYNLLDLIENSMPESNLIM
PmMYB169
MGRKVCCSDHKGNRRGPWTAEEDQKLINYIQRHGPSNWRTLPKLAGLSRCGKSCRLRWANYLRPDINCGAFSMDEDLIIIRLHAMLGNKWSAIASHLPGRTDNQIKNRWNTKLEKKLLLMGIDPATHRSLPTPDDMYSFISSSSTVESSIAVRCNTALVGSEEGRMAGGYVNNMCSRQPSQIRNLLSPINNTVKPPVWAPGTRSTPNLTSGWLYGFQNQINQNFNSGLNNPIEYNTNLQEALQFSNLERKSEAVADTKNSSGIPNTPKNKTVVLSDEEIMYEESRPSYKGGTSEILEDAIQYYPDDRMGSINKYCRYTNTNSRSTQ
PmMYB170
MGRAPCCDKMAVKKGPWTPDEDKLLVDYINNHGHCNWRALPKEAGLLRCGKSCRLRWTNYLRPNIKRGNFSPEEEDQIIKLHELIGNRWSTIASHLPGRTDNEIKNVWSTRLKKRLARVKAESATVTAKPAPSSSADSSTVEMSYHGFNPLRSQTLCNSDGRAPSTWEICDSIYALPEFSEDVISSSHNMCTSAIDYQSSSADSTLDVLRSHCIDSLELGIDQSRPLINTLDELECQPLSRDLQIFMGNDQNNFEDPAGAPAINHDDKAEMVSSSSQGTRPDSDGEIIISGGSLNSSMNLRVDSPMQQFYGAEVDWFLNMSGAMDSNDLAINTNQLWSSDLQVGEGMDYWLNILREVTSSPIFSC
PmMYB171
MGRAPCCDKMGVKKGPWTVDEDKILVDYINKHGHANWRALPKQAGLLRCGKSCRLRWTNYLRPDIKRGNFSPEEEDHIIKLHGLLGNRWSTIASYLPGRTDNEIKNVWGTRLKKHLARMKAESVAVDAQRAPSSSTDSSTAEIAYHGSSPLSSQILCNSEARAPSAWEISYPVYVLPEHSEDITSSSSNMSTSSIDYQSSSTDSTLDVLHSDCTDSLELEIDHSCVSISTNMEELECQSLSIGKHQNNFEDPAGVPEIGHDETAEMVSCRSRATRPDCDGGIIISDESLNSSLNLRIDSPMQQFYGAEVDWFLDHSENMSAAMDSNNKVINTVQLWSTDLEVGDGMGYWLNILSECEPLSLFELAPPSQPSSPIFTCST
PmMYB172
MGRAPCCDKMAVKKGPWTPDEDKLLVDYINNHGHCNWRALPKQAGLLRCGKSCRLRWTNYLRPDIKRGNFSPEEEDHIIKLHGLLGNRWSTIASYLPGRTDNDIKNVWRTRLKKHLARMKQESVAVDAQPAPSSSLNSSTAEMAYHGSSPLSPQTLCNSDAGTPSTWEIRDPVYVLPQHSGDVISSSHNMCTSAIDYQSSSTDSTLDVLQSDCTDFLELEIDHSCVSINAMDELECHSFSIDLQIVIGNDRNNFEDPAGMPAINQDDKAEMVSCFSRAIRPDCGGEIIISNESLNSSLNLRKLIGFFDHLENMSAAMDSNNKAINTVQLWSTNLEVGEGMGYWLNILREVEPLSLFQLLRLRFPFSPVQHEI
PmMYB173
MGRAPCCDKMGVKKGPWALDEDKILVDYITKHGHGNWRALPKQAGLLRCGKSCRLRWTNYLRPDIKRGNFSPEEEDQIIKLHELIGNRWSTIASYLPGRTDNEIKNVWNTHLKKRLARMKAESVAVDAQPTPASSLDSSTTEITCHGSSPARSQILCNSVPTAPSEWQICDPVYVLPDLSEDITSSSYNICTSTIDYQSTSTDSTLDVFQSDSIDSLEPEIDQSHISINTLDELECQQPLSKDPQLFIGYYQNNFEDSAGGCAISHDDKAEMGSSSSQGMSSDCDGEMIIRDESLNSPLNLRVDSPMQQFYGAEVDWFLDQSENMSAVMDSNHLPTNTNQLWGTDLQVNEGMDFWLNILKQVEPLPLFQFASPAQVSSPINSSHHC
PmMYB174
MGRAPCCDKMGVKKGPWTLDEDKILVDYITKHGHGNWRALPKQAGLLRCGKSCRLRWTNYLRPDIKRGNFSPEEEDQVIKLHERIGNRWSTIASYLPGRTDNEIKNVWNTHLKKRLARMKAESVAVDAQPTPASSLDPSTTEMTCHGSSPVRSQILCNSVPSAPSEWQICDPIYVLPDLSEDITSSSYNICTSTIDYQSTSTDSTLDVFQSDSIDSLEPEIDQSHLSINTLDELECQQPLSKDPQIFIGYYQNNFEDSAGGSAISHDDKEEMGSSWSQGMSSDCNGEMIISDESLNSRLNLRVDSPMQQFYGAEVDWFLDQSENMSAAMDSNHLPTNTNQLWGTDLQVNEGMDFWLNILRQVEPLP
PmMYB175
MGRAPCCDNTGVKKGPWSAEEDRKLKDYVQKHGFANWRALPRLAGLLRCGKSCRLRWLNYLRPDVKRGSLSPEEEQTIIRLHGLLGNRWSTIASYLPGRTDNEIKNIWNTHLKKRLTQSGCEINPVSAHSYCTPTAPTIPVAVNNYLSKSLAMENSRRLPDSPNSASTFSPSKNSQPQFTVDEIGLHGAEYDQHLWEASSARRDETVENGSADEYLNSLKQFLDIAGESSSREHGSKDYDITGVWDRISEDNNVSISDYINTEIFCSSFGNQLDGEILEVHVADHSQEYSSSSNRPHGYTPALLSPEFLSDFPENAVDVMDILIPPLWMD
PmMYB176
MGRAPCCDRMGVKKGPWSPEEDRKLIDYIQKHGFGNWRAIPRQAGLLRCGKSCRLRWTNYLRPDLKRGSLSPEEEQTIIRLQGVLGNRWSTIASYLPGRTDNEIKNIWNTHIKKRLTQSGSGINAVSTNSASSTVPTIPVAVNNCWSKSMSLQHSHGFPASPNSKCSFSYSKDSAPQFTADEIGLHGAEYDQHFPETCSAYRHDTDEQRSAHDYINSLKKFLDISEETSSQELGSADYNIAGVIDPSTEDYSAVISDYMNPEVFSSHSTVPGNQLDHEILQTSLADHSQEYSSSSNSLDIYTPVCLSPNFLLDWAENPIDVPLWME
PmMYB177
MGRTPCCEKMGVKKGPWSPEEDRKLSDYIQKHGFGNWRAIPRQAGLLRCGKSCRLRWTNYLRPDLKRGSLSPEEEQTIIKLHGMLGNRWSTIASYLPGRTDNEIKNIWNTHLKKRLTETNSVSTHSVSSTVRTTPLATNNSLSKSPAMQNSHCFPASPNSECSFSDSKDSAPQITADEIGLHGTENDQHLWETGSAHRHETNEKRSEQDYLNSLKKFLDISEQSSSQEHGSEDYDIAEILDPVTEDYNTVISDVICSHYDIAGILDPVTEDYNTVISDYINPEVFCSFSTFSGNQLAHETSQTSLADHLQEYCSNSPHVHTTSSFSPDFLLDMPENPIDVPYIVNSPLWND
PmMYB178
MSRAHWCEEMGLKKGPWTPEEDRILIAYIKKNGHGKWLALPKQAGLSRCGKSCRLRWTNYLRPNIKRGNFSLKEEQTIIQLHQILGNRWSTIASHLPGRTDNEIKNVWNTRLKKRLPQTGVDLANHVPRKCNISCFDGAVSVCDSHEKGTDHQFQSHGCTSESAKKVFKKEGNNSEPLARQSLQETKALQDQGVPDNSPQIQKTPDDHNMINSHQHEAPYYNLNSSGNNYSYSSRSSRVLPMKPEKIVSSSPFGLCSAMDYKGKTTSEKPVMPFDNIKTGEKKMLAAVDYTSLLQSSNSDFLKLTLDNGDVNSWNPLAGNQQNFVSLGCEEFQENERTVVQQAYQEGNLAYNSSTLSLWPAAENNLLGDQAMAYSFSNAAAATVSGQQKTVKIEPSSTN…
PmMYB179
MGLKKGPWTPEEDQILISYINKHGHGNWRALPKQAGLMRCGKSCRLRWTNYLRPDIKRGNFSLKEEQTIIHLHQILGNRWSAIASHLPGRTDNEIKNVWNTHLKKRLLQIGVDPVTHAPRGYNVSNCYTAVNIRDHHGEQVDHQLQSHVCVSEPVKKTFKKEGNSIESLARQPLQEAKAPQDHGASSNSPVIHKTPDDQNMMSSDQHEAYYSVNSSGNNYTYSSDSSRVLSTKPMELVSESPFGVCSATNKEQNNSGKVAAVMPYDYSKTSEKKMLAVDYTSLLQSSYTDSLKFILDDDGEDSNSSEYHVNWKPLAGNQQNFVSLGSGEFREHDKPVVQQADPEGSLGYDSSMLNSNVEFWRHELSLWPATESNTMGEPAVAYSSSNGAAPPVTGQQKR…
PmMYB180
MQENAKNAAVRTPCCSKVGLNRGPWCPEEDLLLSQYIEAFGEGRWRTLPKKAGLKRCGKSCRLRWMNYLRPDVKRGYISPEEEDLILRLHRLLGNRWSLIAGRIPGRTDNEIKNYWNTHLSKQLISQGIDPRTHKPLPESKIETSANCNNGAPETNDMTPRSSEQECKPLQPDQNEVVTHQTLKKYSGTTGTMLAHQAATISTGFNKNQYPKNTHISSNDVHLPRKKHKPDNPIDPFRASALTQPAHVITSPHAINHYEGMADMIQWKSKSKASHAMGTADYMTSFMLHDLFPSTNPLPLIESEKGVSILQVSSSTSVLNNLSININNEAFDPGLLGHNRSPYWMNNPVMNFDMPLNAITVSGPQVADVYGDYNDQISHDITPSTSKSEYNVLYEGNRL…
PmMYB181
MGRAPCCANGDRNKGAWTKEEDDRLTQYIQAHGEGCWRSLPKAAGLLRCGKSCRLRWINYLRPDLKRGGFSEDEDDLILKLHALLGNKWSLIAGRLPGRTDNEIKNYWNSHLKRKLISMGVDPLTHRPFQRNSRHDLLLPGKVKVPEIASPPEIVENFFHSPSESCGNSEQVSDAASESLARDEPSTLNLNLELSINWASMHVAVKEEPILKSKPGEGEGAGGRIDEKGYLFRYEECPVGKSLLR
PmMYB182
MARTPCCPNGDRNKGAWTREEDDRLVQYIQAHGEGGWNSLPKGAGLLRCGKSCRLRWMNYLRPQLKRGNFSEDEDDLILQTARSSWWSLIAGRLPGRTDNEIKNYWNSHLKRKLISMGVDPLTHRPFQKISRHDQSLSENVSEPEIASSRKFVQDFFHCPSELSVESAQLSNAAGGSLARDGQPVLNLNLDLGLTVTCPSIQAEGKQNVVNSEQGENDLGEEMGYLAYHSGECAPPMLLLR
PmMYB183
MRKGRVRALNEITTISRWLRRCGKSCRLRWINYLRPNLKRGNFSEDEDDLILRLHALLRNRWSLIAGRLPGRTDNEIKNYWNSHLKRKLISLGVDPLTHRPFPKTSQHHPSTQQNVGVAETSRLHEVVQHFFDCPSELSTKSEQVSDAASGLGREEPPRFNLNLNFGAFNNSLVSPRHWERGRLGSDQGESNISAGYLCR
PmMYB184
MGRAPCCPNGHRNKGAWTNEEDARLIQHIQEHGEGRWRSLPKAAGLLRCGKSCRLRWINYLRPDLKRGGFSEDEDDLILKMHALLGNKWSLIAGRLPGRTDNEIKNYWNSHLKRKIINMGIDPLARRSFQKYPRHHPSAPANVEEPETAHSNENVQDFFHCSSELSVKSEQLSDAASVLARDDNPDLNLNLNLELSITSIHVAGNEEVVNSEQCETNVSEGKGYVSRYGDHAPSPSPSPVIMFQMG
PmMYB185
MGRAPCCSNGDRNKGAWTKEEDDRLIQYIKVHGEGCWRSLPKAAGLLRCGKSCRLRWINYLRPDLKRGFFSEDEDDLILKLHALLGNKWSLIAGRLPGRTDNEIKNYWNSHLKRKLISMGIDPLTHRPFQKTSHHQPSPPQNVREVETTRSIGIVQDFFRCPSELSTKSEQISDAASGLAQDEQPHPNLNLNLELSIARSSVHGVAHKEDVVNSQQGESDPSEGK
PmMYB186
MGRSPCCSQNGLHRGPWTAREDNLLTRFIEWHGEGDWRNLPEKAGLLRCGKSCRLRWLNYLRPTIKRGNISQDEEDLIIRLHRLLGNRWSLIAGRLPGRTDNEIKNYWNSHLSKKLRKQGIDPVTHKPLESKHHAQENTGGNHTHENNISSKPPRWTSADWEK
PmMYB187
MVRSPSCSKEGLSRGAWSAMEDMNLSEYIRIHSSNGWKNIPKKAGLKRCGKSCRLRWLNYLLPTLNVVTFLSTRRSSLFGCIVFLAIGMWSLIAGRLPGRTDNEIKNYWNTHMGKKLCLSMNKSQPRTSENRRTRSKSPVPVQNSVFKATTVKIKIVVRHSGIVRANGYNDEGSSNHISDEAFKLWNIKETRKSSWCDPLVNDSIGDEEFERIGLPLADNAVETATTHFLCSMSSLGYQQSPHYDYSGGDAVNLAESSLFSNKQLSQYCNLLPSLFVCSTDFRSEDVVQSNGKRLQ
PmMYB188
MVRSPSCSKGLSRGAWSAMEDMNLSEYIRIHSSNGWENIPKKAGLKRCGKSCRLRWLNYLRPDIKRGNISPDEEELIIRLHRLLGNRWSLIARRLPGRTDNEIKNYWNTHMGKKLCLSMNKSQPRTSENRRTRSKSPVPVQNPVFKATTIKIKIVVRHCGIVRANGYNDEGCSNHISDEAFKLWNIQETRKFSWRDLVVNDSIGNE
PmMYB189
MVRSPSCSKGLSRGAWSTMEDMNLSEYIRIHSSNGWKNIPKKQVSLKRCGKSCRLRWLNYLHPDIKRGNISPDEEELIIRLHRLLGNRWSLIAGRLPGRTDNEIKNYWNTHMGKKLCLSMNKSQPRTSENRRTRSKSPVPVQNPVFKATTIKIKIVVRHCGIVRANGYNDEGCSNHISDEAFKLWNIQETRKFSWRDLVVNDSIGNE
PmMYB190
MVRSLCCSKEGLKRGTWSAEEDMILSQYIRIHGAGGWKTLPQKAGLKRCGKSCRLRWLNYVRPDIKRGNMSSDEEELIIMMHRLLGNRWSLISGRLPGRTDNEIKNYWNTHLSKTLSVNQSQGKTRQNLEPRSKSRCILQNHVIKTTPTRVTTEVKLYAMDHAIKLPGTTQIMSVPKSGCNLPANDSITEDDVAVTNSDVNVGETEIRNFTCSMSTLPDQPSPDCKHFAGDAYVTGENLCDLKEL
PmMYB191
MVRCRCCSKEGLNWGTWTSEEDMILSQYIRIHGVGRWRKLPQRAGLKRCGKSCRLRWLNYLCPDIRRGNISSAEQELIILMHRLLGNSQPISICNQAKSQNKSRFPSIPQNQVFKTTPTRITSEVKLSGMATPEGQSSFGCSNSESSDHAFKLYGTKEVVSASKSGCNLLSIDSITEDNVAFANCDVNVGETEFGNFAYCKHLAGDADVVGESLCDLKELSSPHWNLLSSPSNPWTDFELEEFCRGPATKPFQLEWDEYEGMCCDDSFKFPDVQVKDEIYNNIQHVDWIHELDYI
PmMYB192
MGRAPCCGDHEGLKRGPWTAEEDRKLVHYVQSHGLGNWRNLPKLAGLSRCGKSCRLRWANYLRPDIKRGAFSMPEELAIIRLHAVLGNKWSAIASHIPGRTDNEIKNHWNTKLKKRLLLMGIDPVTHIPLPTADMLSPFMASSSTAIATQLNSALVEAQLRRLARDYFNTSHVSAGSADHQYLWQLSQILNLLAAHNNPVSAGPSGLLSSISTNEFLQPNVLTWFHGSQNQINQEFISRQKDDSAKHTAFSQESLQFSDPPKKSKGKIPTTTDHRNKHRTPSSLIEERPSAFDTEITGWNPMPILMPSSNPHQNDQHYSYSDEKSSSTTCTNSSKGGSEITENTLQYQQDAPFGSAIRSSLTMSLPAPSVDLHGDESNYWTDLLNSIEDSNDAFPLPSP
PmMYB193
MKERQRWQPEEDALLRAYVKQYGPREWNLVSQRMGKALDRDAKSCLERWKNYLKPGIKKGSLTEEEQSLVISLQAKYGNKWKKIAAEVPGRTAKRLGKWWEVFKEKQLKERRKERHNIDSANSREGGKYDHILETFAEKYVQKKICPTSLPPILMPCPSSSPLLTLSVPTGSTYADNICLANVKTTPSVLSGPIVSQMANLPGSMGLTLPVIKGKMPSAREIEPRLTLESLGSTRPMLETELALQCSSSAMDLDLTPTYLGTSSSAVDTTSSLPSWMSNVPTAQVPSSGGSDVKTTVSAFILEKDTPFSSKSIHLNSSPSVSLSLSPSSSDPVVSSGSASPASEVIAPRSWLQDTMRHHEIINGVAGGVAKEKKVNFPWCALEKQVGTSSFDPNLASSK…
PmMYB194
MGRTPTPCCSYVRLNKGPWTPEEDLRLINYIQTHGQGNWRSVPKKAGLQRCGKGCRLRWMNYLRPNVKRGHILPDEEDMIIRLHKLLGNRWSLIARRIPGRTDNEVKNYWNTYLRKKDSVTKGHPRNIGMGCDKSCEEQTRALCINEKGSSFSPSKGVGSTRYIVKNQNENSARSHIGEIVSILRGAEELIYNGTAYEAQDAESIENLKRLIDGFHYPAIAMDSISNIHSAWPYGNQHPSSYMPSIYPPEFEPRTCPSDSLIQGLYHSMSHGSTSMQGQEPWLQAHSLVSGNYMNTSELKSIDEVIHNMKMETAAEPQFHNHPFVFSTEDVLPTEYCSAVLPDPQLGQNMILNTFFQPEDRTGSQCSVPWFSSSDWFEHIEQLYS
PmMYB195
MGRTPTPCCLYAGLNKGPWTPEEDLRLIKYIEAHGQGNWRTLPTKAGLQRCGKGCRLRWMNYLRPNVKRGHISSEEEEMIIRLHKLLGNRWSLIAGRIPGRTDNEVKNYWNTHLRKKFNAIRGLRRSAQTVCEQTCSDKIGEGGTRAPYIKEKGSLCCQGANSNRYMVKDQNQGSDSWCIGVIVSNLQGAELEPNNCRANVAQIEADSIENLKQLIDGFNDPAFNMDLINRTINHIPTAWPHGSNHQSSYLPSIYTPESEPNDMTWPSDSMIAGLYDSMPETVTSLQRRVSQQLVDNFVSANCTNSREKPIGDVSMNNIQWKTSADPQTYTSPAYAFTMDDFSNDQDIFDQYGNMVLQGFDQLDQNLINSSCLQAEYPKTDQCSEPWLSSFLSFDGMEL…
PmMYB196
MGRKPCYTAKYGVNKGPWTEDEDLRLIQFIEAHGEGRWPALAKNAGLKRCGKSCRLRWLNYLRPNLKRGNISPDEEDLIIRLHKLLGNRWSLIAGRIPGRTDNEIKNYWNTRLNKKAHANASIGRLKSVRPTEPNVKEAAVKLTQTLNTNANQLGERDEVIAQGLNKGSTSSNSIESENSMCPTKQNPSSYLDAGTVSADMKLWNQLQLKFIVPSSWTDSSFLHNVDKPVSYNEEKAHPYSCNFHSLNVCQDFIDQKMYATPHSSLPSPELVPTGTMDEFADFFNFIPYPY
PmMYB197
MGRKPCYNVKDGVNKGPWTEDEDLRLIQFIETHGEGSWSALPKNAGLKRCGKSCRLRWMNYLRPNLKHGNISPDEEDLIIRLHKLLGNRWSLIAGRIPGRTDNEIKNYWNTRLNKKAHGNASIDRLKSVRPTEPNVKEAAVNLTQTLNTNQLSERDEVIAQELNKGSTFSNFIESENLICPTKQNPSSCLDAGTVSAEVKLWNQLQLNFIVPSSWANSSFLHIDDSNVDKPLSYNEENGHPYSCTFDTVNFCQDFIDQKMYAIPHSSLPFPEVVPTDTMDDEFADFFNFIPCPY
PmMYB198
MGRKPCYNAKDGVNKGPWTEDEDLRLIQSIEAHGEGRWPALAKNAGLKRYGKSCRLRWMNYLRPNLKRGNISPDEEDLIIRLHKLLGNRWSLIAGRIPGRTDNEIKNYWNTRLNKKAHGNVSIGRLKSVRPTEPNVKEAAVNLTQTLNTNTNQLGERDEVIAQELNKGSTSSNSIESENSMCPTKQNPSSYLHAGTVSAEMKLWNQLQLNFILPSSWTNSSFLHIDDSNVDTEENGHPYSCTFDTVNVCQDFIDQKMYASPHSSLPFPEVVPTDTLEDEFADFFNFIPYPY
PmMYB199
MGRKPCNNNSKDGLNKGPWTEDEDLRLTQFIEAHGEGRWPALAKNAGLKRCGKSCRFRWVNYLRPNLKHGNISPDEEDLIIRLHKLLGNRWGNIFLLVNYVVQSCFFWIHLELYWCYNGRWSLIAGRIPGRTDNEIKNYWNTRSNKKAHGNACIGRLRSVRPTEADDKEPAMAVTPTLNINNQSGERDEIIAYSVIPEVKKGSTSSNSINKDKTLMSPKHKTLMSPKQNPSFCSNTLWNPLQLNFIISSSWANSNLLHIDHFNVNKANGDYDEKVPAPAPAPPGCCTSETVNICQDFIDQMYSVPHTYLPSPEVIPTIDEFADFFTASWHCIKD
PmMYB200
MNMDSRQHFTLPKSEEEEDCKATPGGVVISLAGSNVEYCNQSSYEICSEEEGLINRLYNLVGDRWDLIAGRFPWRRKEEIENYCKMRYIVTTSSSRS
PmMYB201
MSDMDRSSSEDSVDSQGDVNANYKMVFSEDEKDLISRLYNLLGQRWALIAGRIPGRTAEEIEKYCSRRYISEY
PmMYB202
MDVQNLQQQSSEGESDSQCGRSRQESWDSDISVDEEDLIIRLHKLLGDRWALIAGRLPWRTTEEIERYWKMRSHEIDQSSE
PmMYB203
MLELWELWVLVELARRPLQKNSSTVTDHITIDLASCLMSEKVLLGIFFKFLAKYTYDDLTQLNMQIYSTNEGLRRWGKSWTLRWMNYLRPGIKQSPISYEEDQTIKHLHSLIGNRWPQIAAHLPERTDNEIKNYWNSCIKRKGGLLSSSATLPNGNNNTKYNIPSHAPDPCMSLHSAKPFGVIPDSHMQSINNIFNVVTSAEYQHYRVADVLDLKHEKFDVQQRNNEFVGIDYNHLTSCSQQLWVDHTNDSFT
PmMYB204
MGHHSCCNKQKVKRGLWSPEEDEKLIKYVTAYGHGCWSVVPKQAGLQRCGKSCRLRWINYLRPDLKRGSFSLQEERLIIDLHKIIGNRWAQIAKHLPGRTDNEVKNFWNSCIKKKLMAQGN
PmMYB205
MMGGKACYDSNNGINKGSWTQDEDLRLTQFVRAHGEGCWSALAKKAGLKRCGKSCRFRWVNYLRPNLKRGKFSPEEDDLIIRLHKLLGNRWSLIAGRIPGRTDNEVKNYWNTRLSKKAQLNCRRPTEPNSKEPAVSIIPATSANQKGERENITYYPVIEDQNNKGPISSNYPTKQEPSSCSNSAQIAGVSGDIDFWDPLQLNFLHDDSNSAFVPKPIVYNQENAHSLSCMFDTENFWQDYMDHQMYSIPYHSSPFPEVGAHSDALTVTPHMDEFADIFNHFQKMY
PmMYB206
MKGLLRCGKSCRLRWTNYLRPDIKRGQFSFEEEQTIIELHAVLGNKWSTIAWHLPGRIGNEIKNY
PmMYB207
MHRTKEGVGEVRTVMGRHSCCYKQKLRKGLWSPEEDEKLVRHITKYGHGCWSAVPKQAGLQRCGKSCRLRWINYLRPDLKRGTFSPQEENLIVELHSVLGNRWSQIATHLPGRTDNEIKNLWNSCIKKKLRQRGIDPNTHRPLSEVNAEAGDSKNDNSNKKVETQAAMDESHVSAGNEFKHLNAIPRADTANPKFFHVAVEDNTLIASDSQAMLQNGFINSNSTTTTTTATSTASAANFSLPKEFFLERFNSVNATPTSVEAGFNFINQTSTQGFTGERDQKLIDNPVLWVLQAPNRSVGFPTENLMPWPGQGPAKAVSDAFSDFSSDVCDYNSIMANPSMYRPGPCLSSLLYSERSLDQDLLDNAGTNCMNGSGAAGSAQYWDNTDNNNNNNVRSSSR…
PmMYB208
MGVPKDESAVAMAVAERIKGPWSPEEDAALHKLVEKYGPRNWSQISRGIPGRSGKSCRLRWCNQLSPQVEHRPFSPHEDATIIQAHARHGNKWATIARLLPGRTDNAIKNHWNSTLRRRYHGEKDQSNGLAVNLESAAEDKETMTPMTPVTATATAMPVALVFPTAADNVRKRSNSSCSANENPGDAEVESCRLKRLNFSESPSSSENINNNNNNEETVSGHCNSAAAPGSSTGQQLHRPVPRQSAFNSYEAVKVQEEASASVSASGSAGAFDPPTSLSLSLPGSASSSENNSSGECSPTEQSSEMKYAKFQAYQQPTGYSFANPFPVGGYMKTEEAMAMMSTAVKIAIGQALPLIFQLPSGSSQEGCSGDSANYGGSLLSIMREMIAKEVQNYTNGSP…
PmMYB209
MVRSPCCSKEGLSRGAWSTMEDMILSEYIRIHGSDGWKSIPKKASDLKRGGKSCRLHWLNYLRPDIKHGNISPDEAELIIRLHRLLGNRQSLIARRLPARIDNEIKNYWNTHMGKKLCLSMNKSQPRTLENRRIRSNSPVPVQNLVFKATGVKIKTAVRHSGIVRANGYNDEGSSNHISDEAFKLWNVQETRKSSWRNLLVNDSIGDEESKRIGLPLADNVVKIAATHSLYSMSSLGYHKCNASHRNIKKIFTE
PmMYB210
MCNGDVLQTPTGTMSSETSESGATKEQQNLEGGGEVIGGGNGGGGSLKKGPWTSAEDAILVEYVKKHGEGNWNAVQKHSGLFRCGKSCRLRWANHLRPNLKKGAFTAEEEQIIIELHAKLGNKWARMAAQLPGRTDNEIKNYWNTRIKRRQRQGLPLYPPDLPLQQSNSENQQNQQPINGADASTSQHNHSHNHHEFLSGSAKLEIPNVTFDSLKPSQHALTYTSFPALTEVSMSSILNQALGLSQSYRMVNPIQRAKRVRDSESMMPFGVGGGGISPFGQFVDDTPLKSIGEPCFKTARRMPYAQPPRLDGSSYAQPPRLDGFGANGFPYDPNLSNRNSNHNLSTPLGGLMIGSHALLNGNLSPPTPLPGVKLELPSSQLAESVHTTGTRLETVTTPT…
PmMYB211
MGRAPCREKTGLKKGPWTPEEDKILINYIQKNGHGRWSALPQLAGLLRCGKSCRLRWTNYLRPDIKRGSFTREEEQTIIQLHGILGNRWSAIASQLPGRTDNEIKNFWGTHLKKHLLKMGLDPATHKPREEANHSTQGFEALAVTRHKAQWENARLEAEARLSRQSLHMSSNSAANYHINKRVEIFTIPSDNQPTDYFLKIWNSEAGKVFRKENPQPKGGDNPVLTSENFQSSVSSLCCPSTQNSCDQSFNPNDKNKENGSQPCNSASFEWIGDSNEKTHEELSCFADMTMTGQTEDKVAEALDFPELLLDFSNNDDNINNSNSIQSEFSTTFQGQPSSPWPELHDEDYWSNFSSIANASGHS
PmMYB212
MGRAPCCEKTGLKKGPWTPEEDKILINYVQKNGHGRWSTVPELAGLLRCGKSCRLRWTNYLRPDVKRGSFTREEEQTIIQLHGILGNKWSAIASQLPGRTDNEIKNFWGTHLKKRLLKMGLDPATHKPIEEANPTTEGFEALALTRHKAQWENARLEAEARLSRESLLISSNSAAGYHINKTVEITTIPSDNQSTDYFLKIWNSKAGKVFRKENHLPIGGDNPVLISENFLSSVSSLCCSSTQNSYDQSFNPNDKNKENGSQQCNSASFELIGDCNLKTPEVLSCFADMTTCQTEDKVPDELDFPKLLLDFSDNDDKINNTNSIQSDFSATFQGQHPSPWAELHDEDYCCPSPWAELHDEDYWSNLLSGIANASPHS
PmMYB213
MGRAPCCDKAGVKRGPWTPEEDKKLLAYIEQHGLGNWRSVPVNAGLQRCGKSCRLRWTNYLRPDIKRGKFSLQEEQTIIQLHALLGNRWSTIATHLPKRTDNEIKNYWNTHLRKRLLKMGIDPVTHKATFDPLNLNDGQKSKEFRALSHKKQWENARLEAEARHRETNLNPRASKGLWMTGNNNGSDVLNMIMLHGNNTRSTMSSASTNNSSHIDHLIESPTSSLSFVESSDMLPLFHHSIPLSHQESFCEYLQKKPLCEQFTGIDINNDNKTDGGSNLGDPNLLIPSSFHDPIFSNKHCNYSSTHSVSNEISSHGDLSSEISSHVDLNTDLLQQYLSEGPSCEPAVCSELAPEDQSSIANLGSGKDYWNDILKMVNSSSSVDNIF
PmMYB214
MKLSSSVREFDIDRTMCLPQVEKGPQWLQGSCNMVTPPKPLTFDLFGKDDVVELEKKYGNGDAAVNASCINAGAGGISLSAESQSQCRSEIAFQVLSPSEQQQHEHGGWAMEGISSSQNDDDGENCYSGQDQYIMKENNAMGSEEVLENSAGKELPDSGQSKLCARGHWRPAEDAKLKELVAQYGPQNWNLIAEKLEGRSGKSCRLRWFNQLDPRINRKPFSEEEEDRLLAAHRLYGNKWAMIARLFPGRTDNAVKNHWHVIMARKLREQSSAYRRRKPQVLQQRREKNEACINEPNSHYQFSSIHGGNTSSINFLEPSRDFSSFSSSDFSLTSSHTRIPSYYALKSASAFGGAVQSLDYFSGAKGAANLPFERRYLFDKFPVPEQPASDKAPFHFTPP…
PmMYB215
MKGKSPSHDEPDQIKGPWSPEEEGTLQHFVQKYGPRNWSLISKAIPGRSGKSCRLRWCNQLSPKSSTAPSLLTRMPLYTSVEQISWGFGSQICPYTTFPKSIQCQSSFTAARNAMTPAKGQS
PmMYB216
MGRSPSSDRAGIKKGPWTPEEDIALVSYIQEHGQGNWRLIPARTGLLRSSKSCRLRWTNYLRPGIKHGNFTPYEDRIIIHLQALLGNRWAAIASYLPQRTDNDIKNHWNTHLKKTITKLQTQITGSELTHDSTRRSSLSSDYYRRSKGQWETKLQSDMNHAKKALLEAISIQGPYSSLQDSGITPESTCIQRTQSSSYVVSLENVSKLLEGWKKSSPKEIKPPSTVNPPEGNQCQSSQISAEVPISCGSEIEGLHDGDNGSLTWASSFNSSPNDNCDDGVSLNDVDLCQMDSYQNTMDDNLPLSVLEEWLLE
PmMYB217
MVRSPCCDKVGVKKGPWTPEEDIALVSYIQEHGPGNWRLIPVRTGLLRCSKSCRLRWTNYLRPGIRRGNFTPYEDKIIIHLQALLGNRWAAIASYLPQRTDNDIKNYWNTHLKKRLTKLQTMLAGNELNHDDSIRRSSFSSDDYRSSRGQWETKLQTDIHRAKKALFEALNMRDPSSSLQTSGTTLDSTFMERNSNSSYAVSMENLTKLLEGWKQSSPNEIKASSNTINPLEGNQSQSSQYSAEVPISCDSEIDCLHDVYNGSLAWVSPFNSSQDYGDDGGSLHDFDICQSDSYQNTMDSNLPFSVLENWLMEETN
PmMYB218
MVRSTSGSKGLSRGAWSAMEDMNLFEYIRIHSSNGWKNIPKKAGLKRCGKSCRLRWLNYLRPDIKRGNISPDEEELIIRLHRLLGNRWSLISGRLPGRTENEIKNYWNTHMGKKLCLSMNKSQPRTSENRRTRSKSPVPVQNPVFKATTVKIKIVVRHSGIVRANGYNDESCSNHISDEAFKLWNIQETIATTLHPMKAVPYHLSIVIPLNCLQSRTFGLLHSQCSPYSHIYVTSVSIFLYRKYL
PmMYB219
MVRSPSCSKGLRRGAWSAMEDMNFSEYIRIHSSNGWKNIPKKAGLKRCGKSCRLRWLNYLHPDIKRGNISPDEEELIIRLHRLLGNRWSLIAGWLPGRTDNEIKNYWNTHMGKKLCLSMNKSQPRASENRRTRSKSLVPVQNPVFKATTVKIKIVVRHCGIVRANGYNDEGCNNHISDEAFKLWNIQETIATTLHPMKAVPDHLSIVIPLNCL
PmMYB220
MLWDERIYHLYDTKKVEDKKKFLLQCLRRCGKSCRLRWMNYLRPVIKQSPISYEEDQTIRHLHSLVGNRWSQIAAHLPGRKHNEIKNYWNSCIKRKRGLLSSSSTLPNGNNNTKCNIPSHAPDPYMSLHSAKPLGVIPDSHMQSINNIFNVVTSAENQHYRVEDVLDLKHEQFDVQQRNNEFVGIDYNHVTSCSQLWVDHTNDSFTEAFTSLGLQAQGHAVQTAKSSGYDQLRDTWRTLLPRNQIRNFEHQ
PmMYB221
MVRSPSCSKGLSRGAWSAMEDMNLSEYLRIHSSNGWKNIPKKAGDLKQCGKSCRLRWLNYLCPDIKRGNISPDEEELIIRLHRLLGNRWSLIAGRLPGRTDNEIKNYWNTHMGKKLCLSMNKSQPRTSENRRTRSKSPVPDQNPVFKATTVKIKIVVRHCGIVRANGYNDEGCSNHISDEAFKLWNIQETRKFSWRDLVVNDSIGNEEFERIGLPLADNAVET
PmMYB222
MTQATSYTAGTIRDDQEEQSVRRGPWTVDEDMSLIRCVTTRGEGRWNTVAKCAGLKRTGKSCRLRWLNYLRPDVKRGNITPEEQLLILELHRLWGNRWSKIARQLPGRTDNEIKNYWRTRIKKHIQKAHCDANPRQLEDSLRYSWLSALLQPKGIESSNQSAQAASSSEIIQPSELDYMLSQYKWMSGLETEIAGINEPGDSLNPASFRTSQGSIRSREYLNQNSRATFQDVHDMDQSTSEKQNCYYHQSVFGYSNSDSVHHEISQAISPSEVGIDKDMGTPCNGVALVQPIMISESEELKDIHESTAGFGIQYVNSEAQTSSCNNQISGIEMNWPQESNNTILWNNMEELWYIPSSAQL
PmMYB223
MGKSHCGLEKWINQGAWNGSTLSKPIRSHGDGGWRNFHVKTGLKRCGKDCTLGSMNYLCPGIKRRNFSSDEEELILRLHRLLGNRWSLIAGRLPGRTDNEIKNHWNTYLSKKLVTNECQAKGSHNLKTRSESPAAQNHASKTIPVKTKALRYSELLKSNGCNIYGKNSRPDQSLKLSDDKEFDVADHSFNIADNRAGTEE
PmMYB224
MCRSPCCSKEGLNRGPWSASEDMILCKYIQIHGDSGWRNLPIRAGLNRCGKSCRLRWLNYLRPDIKRGNISPDEEEIIIRMHRLLGNRWSLIAGRLPGRTDNEIKNHWNTYLGRKLALKQWQATRSENLVSRPESPSPAQNTACKSLPVKTTAVRYSGVLKQSGCNIYENNDRLDQPLKLYDVKETSNSFQLLVEDSIASKDSEGAALTVDDINIAELLEVENSTCCMWNLEELPFSHSQHFTEELPNIAENLLDLTEILSPNSDFPSFPSNFSAGFPSPVIYPLTTVSLAAGMNECEDICSVQRNMQHANSVCAADGKPGMEELSDKTWVGDCIDEFEYLQQPTELANHL
PmMYB225
MRCRQKQAAVREAFLATSSDPNLRKGLWSPEEDQKLLSYLIDGRTPRCSWTSVAKQAGLQRCGKSCRLRWINYLRPGLKLGAFSREEEQLIVHFQSILGNRWSQIALHLPGRTDNEIKNYWNSCIKKKGKPYSDAIPEGHQTPYNTRNVVPTREKPLCGPGLLESKDEEAEHRKNGTSHPISYFQNTINTLPCDAAFLGQTGIPIPAVAESQSSKKKIDYDGWTTTHSYSNADSWSHFVHPGSFAVHKTGISVAEDSASFYENTTHDQSLSPRLEDYRKCRGVTKWLPGKCHDCQVDDDYRDRLNLGFDVNTVVQAYPDIYSYYLMLRTCARSHLVSQRPRLTDAIMSFSANLFFLNIHTIAKPPIKQHLGKGKFEFHKCKIGVFDDPFLHEREW
PmMYB226
MGCHSCCEKQKFKKGLWSPEEDRLLKAYVTKYGHGCWSSVPKQAGLQRCGKSCRLRWINYLRPGLKRGRFSLLEERTIIEMHAVLGNRWSQIARQLPGRTDNEIKNFWNSCIKKKLIHMGVDPNSHRLFNDSNGCPDEDPGKSKRTSMNKPEYASSEDHFGSETLDFDCFQKLTCTQMAASEVRPQDQLLESFFPEVMENQQTAHQDTPAFSPENSSNVTVFDEDFRALHDLTSHEMWMCGGIMSVDPLIGIEPKSMTTEFAAPTTMCMPTSLLTDYRAGTSNPLANITPECLQLTYNNPNTEDLSCVLHQAAGNYCTGAAPYLLNYKACYRNNTTGSTSRIGTTNCMNDIFP
PmMYB227
MWTTDRSIASCSREVNSPYSPRIHRLLRCGKSCRLRWANYRRPDIKRGKFTVQEEQTIIQFHVLLGNRWSAIATHLPKRTDNEIKNYWNTHLKKRVQQMGIDPVMHNPKSESIMAPGVQSSNGFSNLSHMVQWESVRLEAESKLAHESKVRARGLWSALLRNINASSDLFSRLRRASLGFESDREESKIPGLSSVLGFDCMKMKQKWDKFQDLRSGTKLDQCNLSALGGSMGIRRAIWAFCNKLCATLEYFIFYVSLDLNVCEISTLFELLDFIETI
PmMYB228
MWTTDRFLTDIPIFGFPSRLAGKLIHHIHLRKGTDGLKIRNSLPGRLLRCGKSCRLRWAYYLRPDIKQGKVHCAEEQTIIHLHALLGNRWSAIATHLPKRTDNEIKNYCNTHLKKRLLQMGIDPMTHKPKAQSIMAPGVQSSNGRIEAGRESKLRARGLWFAQLRNVNASSDLFSRLQRASPGFESDREESKIPGLSSVLGFDCMKMTQKWDKFQDSRSGTKLDQCNLSALGAIWAFCNKLCAMLEYFIFYVSLDLNVCEISTLFELLDFIETI
PmMYB229
MGRTPCCEKAHTNKGAWTQEEDARLVAHIQAHGEGGWRSLPKAAGLLRCGKSCRLRWINYLRPDLKRGNFSEEEDELIIKFHSRLGNKWSLIARILPGRTDNEIKNHWNTHIKKKLVSIGLDPKSHLPLGEPRNSNTTCTALPSPMHKILPFQSPRTPDIADFFQYDRSGSSSMELVASKAEEHPELNLDLSISLPSHSTPATTRASTVHRTVDSNFNSGSGLWCLTGMEAVL
PmMYB230
MGRTPCCEKAHTNKGAWTKQEDDRLIAYIRAHGEGGWRSLPKAAGLLRCGKSCRLRWINYLRPDLKRGNFSEEEDELIIKLHSLLGNKWSLIAGRLSGRTDNEIKNYWNTHIKRKLLSRGLDPQTHRPLCPPHNSNTILRFLPVPAHEISAFQTPRAVEIADFFQHDGSQSSLIEPAASKDEEHPDLNLDLSISLPSSSSHAGRKASSVGRTVSSNFNYGRGLCCAHIAPQINSNGRCESRYCEGNHGGFPHRGSFIYRVGI
PmMYB231
MDRKAVGFVVKLLVQAGRPTIFFWVVAVFNSTSLPVRKAREAYRKPHQTKSEIMGRAPCCEKVGLKKGPWTPEEDQKLVTYIQEHGHGSWRALPQKAGLLRCGKSCRLRWANYLRPDIKRGKFTVQEEQTIIQLHALLGNRWSAIATHLPKRTDNEIKNYWNTHLKKRLLQMGIDPVTHKPKSESIMAPGVQSSNGSSNLSHMAQWESARLEAESRLARESKLRARGLWSAQLRNVNASSDLFSRLRRASPGFESDREESKIPGLSSALGFDCMKMTQKWDKFQDLRSGTKLDQCNLSALGGSLGSYSPLENENRASKTSYLGLLQQAMCPSAQGSKILFNEAKKLVESQKNRQTNATATLHWSTYHIDQSENCDEKKPTIVSEKAHSDVQSCSHEENV…
PmMYB232
MGRAPCCEKVGLKKGPWTPEEDQKLLAYIQEHGHGSWRALPQKAGLLRCGKSCRLRWANYLRPDIKRGKFSTQEEQTIIQLHALLGNRWSTIATHLPKRTDNEIKNYWNTHLKKRLVQMGIDPMTHKPKSESTIAFGLQSCNGSSNLSHMAQWESARLEAESRLARESKLRAQGLWPASMRNPNVNSDILTRLRLASQGFDSDKEGSKILGLNSTGGFECMKIADKWDKFQDLSLGIKSDQSNSSALGSSFRGYNPLENVQSADRASNTSYLSLLQQAMCPSAQGSKILYNEAKKLMENQKNRQANVTATLYNVHQPHGNCSESKHL
PmMYB233
MVRSPCCSKEGLSCGAWSAMEDVILSEYIQIHSSDGWKNIPKKVSLKRCGKSCRLHWLNFLCPDIKRGNISLDEEELIIRLHRLLGNRWSLIAGRLPGRTNNEIKNYWNTHMGKKLCLSVNKSQPRALEN
PmMYB234
MRHRVEHTCCRKQAIKKGLWSPDEDKKLMRYIRAHGHGCWSSLPDRAGLERCGKSCRLRWMNYLRPGIKHSNFSKEEENIIIFLHRVIDNRWAQIAKHLPGRTDSEIKNYWNSYLKKKLLVGCKDQSLSDVSEPSYSAILKHLDMHENITVEDGHIDNHCTHVAKYSNGFIQCRSVELELCPSNSRISANNFPVQLTHQIIRSAAETSWTNCSDGYLNKLLADAMPNYPSSCSSSNQIEKNDILSAGIKSAFNNMVSLDLPRQEQHLQ
PmMYB235
MLFIVSCRTKGRSTTGVREEELSKMGGSPCSSSVEGLKRGAWTAEEDMILSHYIGIQGDGAWTNLPQKAGLKRSAKSCRLRWLNYLRPDIDHGNISTDEEELIIRMHRLLGNRWSLIAKRLPGRTDNKIKNHWNTHLSKKVQMSVSKRNTQGLKRESTFPSVQNHMFKPKPVKIVRPNVWKGHGSNHSSDEGSFKLGNLQESTNSSKPAWCDLLVENSIADDDSGRVALAMADVNIFGKEVTNSPLSDQNSENLAPTLAQSLMFVKEVTSPDYNLLSAPSYCSLSTDFGLKELYMAPVTLATETNEFEGMCSFPRNIEPMNSFTFAEDLGNEELYSGLL
PmMYB236
MLFIVSCRTKGRSTTGVREEELSKMGGSPCSSSVEGLKRGAWTAEEDMILSHYIGIQGDGAWTNLPQKAGLKRSAKSCRLRWLNYLRPDIDHGNISTDEEELIIRMHRLLGNRWSLIAKRHPGRTDNKIKNHWNTHLSKKVQMSVSKRNTQGLKRESTFPSVQNHMFKPKPVKIVRPNVWKGHGSNHSSDEGSFKLGNLQESTNSSKPAWCDLLVENSIADDDSGRVALAMADVNIFGKEVTNSPLSDQNSENLAPTLAQSLMFVKEVTSPDYNLLSAPSYCSLSTDFGLKELYMAPVTLATETNEFEGMCSFPRNIEPMNSFTFAEDLGNEELYSGLL
PmMYB237
MGRTPCCEKNVGLKKGPWTPEEDQKLIDYIQHHGHGSWRALPKRAGLLRCGKSCRLRWTNYLRPDIKRGQFSFEEEQTIIELHAVLGNKWSTIAGHLPGRTDNEIKNYWNTHLKKRLLQMGIDPVTHRPRTDLFAFPNIQSSIFNTPGFGHMAQWESARLEAEARLTGEYLRQALFMAGNGSATADLFMRPSKSEFGNDQFNLTKNMGNPPWLQQPGMALDYKGAVPQSLEQFLQTNVCSASDINGGGCLSHEGGFNIARFASPCSTLDGIQIKTEPQSLCGPQVVKNDNQFLHSEGDLRKQAMLDMNVGSNVLSNMNAESKVSFGHNGIITDQEYNDLGQIDNNNHLSHAATTLWPVEGQLQAIASDSMPGLISSTSCTSNNIYSQPGLIPLLNSTTS…
PmMYB238
MVRSPSCSKGLSHGAWSAMEDMNLSENIRIHSNNGWKNIPKKAGLKRCGKSCRLRWLNYLRPDIKRGNISPDKEELIIRLHRLLGNRWSLIAGRLPGRTDNEIKNYWNTHMGKKMCLSMNKSQPRTSENRRTRSKSPVPVQNPVFKATTVKIKIVVRHCGIVRANGYNDEGCSNHISNESFKLWNIQETRKFSWRDLVVNDSIGNEEFERIGLPLADNVIETAATHFLYSMSSLGYQQSPHYDYSGGDAVSLAESSLFRTSSRLNTVICSLSVRLFNRFYIRRLVQSNGKKLQ
PmMYB239
MGCTKGQGQCAPSPPSKPKLRKGLWSPEEDEKLNTYIMNKGIIGYSWNHIAKQAGLQRYGKSCRLRWINYLRPDLKRGEFSLKEEQLIIHLHSSLGNRWCQIAARLPGRTDNDIKNYWNSVIKKKKLKHPLPSSSSNGSSDISTDPKWTIPPERDGTRSTNSVSAPSHSPNVFKSFKFSQPLDVREEGYRPLTNIFNAVTSGQNQFWIDSTSTRNHENFSAHASASPRLQEQGRAYKAPESVCKQIDSWTGTLAQLSSEAEAEAGSFNCSPCEIFKSTCKQIDSWTGTLPQLPCEIFSETENEIFTCSASHSYSNAVNCPPAAYTPHLQQSSNLDDYMRLQENITHQSWPPHNSSSQISEPTIIWADADQYSQAEDDCNDLVNLRYDELDNISIDGPKI…
PmMYB240
MARSPCCEKAHTNKGAWTKEEDEKLIAYIQAHGEGCWRSLPKAAGLLRCGKSCRLRWINYLRPDLKRGNFSEEEDELIIKLHALLGNKWSLIAGRLPGRTDNEIKNYWNTHIKRKLLSRGLDPQTHRPLLSYEQPGRSSDHSKLRPPEIADFFHCQSETSLEQPGSDGGSDGHENQPPLDLQLSITLPSILDEALESKQMVSQINTNQPNDESKAKVCCHLGLQITGKCCGH
PmMYB241
MKPSPSPSPPPPRSEILCKQFLFAGGLLWNGLGNLQQATNCSTPQKEFKGKKNQRLSEAQAPKAAKANTRQTKGQWTPAEDSLLIHLVERHGQQQWSKIATCLPGRRGKQCRERWQNHLRPDIKREGWSLEEECLLVQLHEQYGNKWAHFAKKLPGRPENAIKNHWNATLRRKNRRKPRKSGDAAPSVLHDYIQRMDALKNDSPAAHQWPEEHNPSAHIDKLHQETCSSNQEVPVTVTTKIQEMPTTATTKIQEVPTTATIKIFDETASGAGPDKPILWHVPSAIIKSPPSNTGVTGVNVFVSSWETLLNPNAHSSQDLLQDVVGIGIRGSSCNMQQVEVEEHQWMRIASPNVNSTTSFHQPVRDEIDLFELVTQQPSNHLTNVAAAPACI
PmMYB242
MGRAPCCDKRGLKKGPWSPEEDRILLSYIEKNGHENWRALPELAGLLRCGKSCRLRWTNYLRPDIKRGSFTREEEWTIIQLQAIVGNRWSLIASQLPQRTDNEIKNFWNTKLKKRLFMMGLDPSTHAPKQEAKPTAPYGYEALAVTRHKTQLEKERREAEARILRESLVMASDSAAGYHTNNSTVETFTNPNGNPPADYFLKIWNSENGKAFRNKNHHLNGRVDSILSYEIPPSSVSSLCCVSTQRSCDQAFNQKYEDKDNGSQQFNSASFEWIRDFNVKFPEELSCVADMDPCQTEDKAAEELGPAQTVHYTGFPKLLLGFPDHDDNNNNTSNIQSELSAGFQQQSASPWPEFHDEEYWSNMSFTACASANS
PmMYB243
MERTPGSYRGWFHREAWTMQEDCVLINDINAHGAGQWASLPKRTGLERSGKSCRLRWVNYLRPDIKRGKFSPEEEELIIRMHRLLGNRWSLIAGRLPGRTGHQIKNYWNTHMCKKHVFEHGVVNDIMKGTVSNKKGAEMNSGSQMKPTAVTPHEVSVRAHQCDQLIKDLLLSIDSDDFDTSNLSLEFFPPLPPPEFSTNFTIEDCEIKGTMIIVNL
PmMYB244
MALRTWWEFSAVGDEEEPKTRKGPWTVQEDMQLIRYISSHGEGRWPFLAKAAGLNRTGKSCRLRWINYLRPDLKRSKISPQEERLIIKLHGRWGNRWSRIAQNLSGRTDNEIKNYWRTRIKKRLNLQAESGSSSMDADSGVQIAGPKASDFLSTSSQRLPGLDSPESSTSITWQTAEEIAVQPKEIPYVQSDSSPRSREDCENGLQGEIREGSYQINDDEQQGAALQEHLEGSEELFENAGLPYIFSVGSLATLLSSNLFAEDGFTQDFSYMAPSPDIFAESESYLNGYSDVLWNVLD
PmMYB245
MRRNPSRGRGPGLFKRTCKLIRYTSSHGEGRWPFLAKAAGLNRTGKSCRLRWINYLRPDLKRSKITPQEERLIIKLHRRWGNRWSSIAQNLPGRTDNEIKNYWRTRIKKRLNRNPQAESGSNSMDADSGVQIAGSKGSDFLATSSQRLPGLDSLESSTRITRQITEEIAVQPKETPYLQSHSSPSSREDCDNGLQGEIREDSQINEDAQQGAALHGTFGRIRGAV
PmMYB246
MAKRTWWEFSVVEDEEASETRKGPWTVQEDMQLVRYISLHGEGRWPFLAKASGLKRTGKSCRLRWINYLRPDLKRSKITAEEESLIIELHNSWGNRWSRIAHCLPGRTDNEIKNYWRTRMKKNLNQKAAESSSGDMGADNQVHHERSIGSHCLTSSSQRLLDLDSGEPSTISTTRTTEEITVQTEKSPCLQDDVPPSGAEDYEHGLQGEIGHGSCEINENEQQGAALKEHLEASDEPSGNTWLPYTYSVGSLATLLSSELFADQGTTEDCQCMVTSPMAFSDSGSYPNCYSDRLWNIHDEGSDRCCCCNQRSMCPDDHDCDCMNRR
PmMYB247
MDNKTLWVASADEEPEETHMRKGPWTVEEDMELIRYISLHREGRWNFLAKATGLNRTGKSCRLRWVNYLRPDLKRSKISPEEECLIIELHGRFGNRWSRIAQSLPGRTDNEIKNYWRTRIDKKINMQAESGSSGMSAGNLVNIEHSTVSCCITASSQRPSDLVIAEPSTRLPRKNTEEIGFQTRATSYLQDDISPQVIPTSESNCENGGRGEVQGPRQVNDDKQLGAASLDYFKGSDNQLSDNSLCYNFSVGSFSSLLYSYEFSADDATEDGRIPPCSHMVDSPEAFSDSQEFLTRYSDVLWNMDA
PmMYB248
MDNKTLWVASADEDNGETHTRKGPWTVEEDMELIRYISLHGEGRWSFLAKATGLNRTGKSCRLRWLNYLRPNLKRSKITPEEERLIIELHSRFGNRWSRIAQSLPGRTDNEIKNYWRTRIEKKMNMQAESGSRGMDAGNGVLIERSTVSYSITVSSETPSDLVIAESSTCFPKKTTEEIEFQTWATPNPQDDISPQVIPFTEGNYENGVKGEVQGPPHVSEDMQPGAALVDYFKGSDNQLFENSLYYNISVGSLSSLLYSSEFSADGRIPPSSSHIVDSPDAFSDSKELNRYSDVLWNMDE
PmMYB249
MDNRAWWVASVHQDRKETQTRKGPWTVEEDTTLIKYIGLHGKGRWSFLAKAAGLQRTGKSCRLRWVNYLRPDLKRSKITNEEERLIMELHGRLGNRWSRIAQSLPGRTDNDIKNYWRTRMTKKLNLQVDSGNRAVDTDIQVHFESSSMVFNGLTASSQTTSLMDSAEPSRSFPRKNTEDIAIQTNTNPLQEDISPQEIPISERNNEYVLQGEIHDPQIIDAGQWVATFQEHLEGSDNLFDNSLSYNFSVGSPSVDLPSSEFFTERKLSLSSSSVIPSPQAASDCKSYSYCYWDELWNMDEEDDRFKFAVSIQGDGIAGDQS
PmMYB250
MEESTSSLASASEYEEQTQTRKGPWTMQEEMELIRYISLHGDGSWSFLAKAAGLKRTGKSCRLRWVNYLRPDLKRGKITPEEEHLIVKLHDLLGNKDNEIKNYWRTLIKKKKNVQAKSGSNDIEADNRVYPETSSPRAYDLDSSQPSTRDEIIPQANTTPCLQDEIPLQAILISEENYDYGVHGEIPSPFQVNDDGKLSPTLDEEWMNNTTVSWTIHSLAGVGMVDNHIKEQ
PmMYB251
MDNKTLWVASADEEPEETHMRKGPWTVEEDMELIRYISLHREGRWNFLAKATGLNRTGKSCRLRWVNYLRPNLKRSKISPEEECLIIELHGRFGNRWSRIAQSLPGRTDNEIKNYWRTRIEKKINMQAESGSSGMSAGNRVNIEHSTVSCCITASSQRPSDLVIAEPSTRLPRKNTEETRATSYLQDDISPQVIATSESNCENGGREEVQGPRQVNDDKQLDAASLDYFKGSDNQMSDNSLCYNFSVGSFSSLLYSYEFSADDATEDGRIPPCSHMVDSPEAFSDSQEFLTRYSDVLWNMDA
PmMYB252
MAKITRWGDSAIENPEGTLTRKGPWTVEEDLQLSSYIHLHGQGRWGFLAKAAGLNRTGRSCRLRWMNYLRPDLKRSDITPEEERLITELHGRWGNKWSRIARSLPGRTDNEIKNYWRTRIKKNVHLQENSNSISTDALNVVQFEPLMDSYSLTTSSPDLDSAEPPSFPTQNADDIAVQTNDIPYLRNDILPQLIPSREMNYQHGSHEEIHGSQINDDVHTRAVLQEHWEGSDDLFGRRSPYNFSVDSLAAMLSSELCADGAIQYGTIPPSPQTFSQTESYLNCSWDVLWNDE
PmMYB253
MENKICGVASAGADQEKTKPRKGPWTVEEDMKLVRYITLQGEGRWNFLAKAAGLKRTGRSCRLRWNNCLRPYLKRSKITSEEEGLIIKLHGRWGNRWSRIAQSLPGRTDNEIKNCWRTRIKKRLNLEAEGCSSGIDAAKRIDFEPSKGPFSLTTSSQLLSVPDYAEHYSNFPRLTSEETQVQTDETPHLQDDIWAHGIPVVEGNYGYILQVEIYGSFPIKEGEQRGLASQEHWEGLDNPFENTFFYNFSVRSLIPTTISSQLLAYGATEDGKIATSFCYMVASLDIFSDSDCDLNEYSDYSDVLWNMDEEDERFIHSPHSTCLDERSSYF
PmMYB254
MENKICGVASAGADQEKTKPRKGPWTVEEDMTLVRYITLQGEGRWNFLAKAAGLKRTGKSCRLRWNNCLRPNLKRSKITSEEEGLIIKLHGRWGNRWSRIAQSLPGRTDNEIKNCWRTRIKKRLNLEAEGCSSGIDAVKRIDFELSKGPFSLTTSSQLLSVPDYAEHYSSFPRLISEETEVQTNETPYLEDDIWAQAIPVVEGNYGYILQVEIYGSSPVKEGEQRGLASQEHCEGLDNPFENTFFYNFSVRSLIPTIISSQLLEYGAAEDGKIPTSFSCIVALLDIFSDSDCDLNEYSDYSDVLWNMDEEDERFIHSPHSTCLDERSSYF
PmMYB255
MENWWVPCANKDQDKTETRKGPWTVEEDVLLSKYIRLHGEGRWNFLAKAAGMQRTGKSCRLRWINYLRPDLKRSKITPEEERLIIELQGHWGNRWSRIAQRLPGRTDNEIKNYWRTRIKKKTNLTAESSTTGMHGDNRSMRSKRSKGSYCLRSSSEMPSNLDSADPYSSFLGENTETVEVERHETPYLQDNVSPVVIPAIEGNYENVLQIQIEGPSLISDDGKPYLTSQGHLEGLVKQNSLPFIFSVSSVATLMSSESFPDNATTDSKLPTSFSSMVASPEFFSDKESYLNCYSDVLWNMDEQDDRFNHSRPPEIWYDT
PmMYB256
MLVSKSKGVEDIGHMEEKLKEMGRELSSLRDREAIMKAQLEVENAWLKGKLEERENQLASMASLDFDDENEADTRKGPWTVEEDMRLIGIINLHGEGRWSFLARAAGPKRTGKNCRLRWVNHLRPDLKRNKIIPGEEHLIIELHRRWGNRWSRIAQRLPGRTDNEIKNYWRTRIKRKINLNAENGTTGMDGDNRSVHSKRSKGFYCPRYSSEMPSDLDSAEPYSSFLGQNTEKIDVDTNKTPYLPDDISQVVIPTIERNYENALQRQIQCPSLINDDGKQYVTSQKHLEGLAKQNSLPFNFSVHSLATLMSSESIGYCPTQDSKIPNPFINMVASPEFSENESYLNCYSDVLWNMDEQEDRFNHTLPRDILYDTRSY
PmMYB257
MANRSLWGGSDFDYENEADTRKGPWTVEEDMQLIGIVNLHGEGRWTFLARASGLKRTGKSCRLRWVNYLRPDLKRSKITPEEERLIIELHRRWSRIAQSLPGRTDNEIKNFWRTRMKGKLNSETKKDIAGVDADDVVQFESDGVQFESSLGSCCLPVTSSHGGEIDGHYQINDDGQSGESNPEHLEGPDSVFQNTRLPHTFSVGSLVTLLSSEFFADSAIQDCKISPVSSCVAASLEAVSDSEIYLSCYSDVLWNMDEEDNRSFRGWQSAEDTRLS
PmMYB258
MANITLGGGSDFDDKNEAGTRKGPWTVEEDMRLIGMINLQGEGRWSFLARSAGLKRTGKSCRLRWLNYLRPNLRGSKITPEEERLIIELHRRWGNRWSRIAQSLPGMTDNEIKNFWRTRMKGKLSLETDRDIGGFDTVDGVEFESSMGSCCLPITSSQIPSEGREIHGHSNPNYDGQQGESITEHLEGPDSVFENTRLPYTFSAGSLGTFLSYEFFADNVIQDCKMSPPSSYVVASPDALSDSESYLTCYSDVLWNMDEEDNRFFRSWQSAEDKAIILRNDREEML
PmMYB259
MANRTWRGASDVEYEEEAETRKGPWTVEEDMQLIGHIRLHGEGRWSFLAKAAGLKRTGRSCRRRWVNGLRPDLKRDKISPEEERLIMQLHGRLGNRWSDIARCLPGRTDNEIKNYWRTRIKRKLNLQVESSSGCMDAENLVHFERSKGFCCFPTSSQTTADIHNTEPLTSVPAQNADTPVQKNPNSRVQDDILPQVIPSTEGNCESELKEEIHGPQINDDGQGGGALQEHFEGSHDHLFEDMLPYNLSVGSLLSLLYSSDFYADGVTEYGQIPASSYMVASREAFSDSEAYLNRYSDVLWNMDKEDDCFNGSKHSTSSSERP
PmMYB260
MANTTWWGVPGVEGNDEAETRKGPWNVEEDMRLTGYIRFHGEGRWNFLAKAAGLKRTGRSCRLRWFNSLRPGLKHGKITPEEERLIIELHRRWGNRWSHIARSLPGRTDNEIKNYWRTRIKGKLNVHVDSGGGIRDVDRRERFERSLNYDCVPSSSHRLPDHGVAEPSTSVQTQSSTEDVAVQMNETQYLQGNISSQVNDEYVLQGETRNVPSQTNYEEQPGAASQQDLENSENQVIENSLPYNFSVGSLGNLLYSSEFCADGTAEGGIISTSPWYMVASPEAFSDSEAYMNRYSDVLWNMDEEDDGFSGNKHWASRNNDRRSY
PmMYB261
MANTTWSVVSGFQDEDEAETRKGPWTVEEDLQLSGCIRLHGEGRWSFLAKAAGLKRTGRSCRLRWFNSLRPGLKHGKITPEEERLIIELHSRWGNRWSHIARRLPGRTDNEIKNYWRIRIKGKLNLRVESGGGGMDVDERVHFDPSLGYDCLPTSSHRPPDHDGAEPSTSLQTQSTENVGVQMNKTQYLQGNISHQVNPIDEVNDKYVLPRESGHVPSPIDDDWQPSAASRQDLKDSENEVFEDSIADNFSVGSLGSLLYSSELFCADGAAEGGINSPSSWYMVSSPEAFSHSEAYFNRYSDVLWNMDEEDDDFNGSKLWVSRNNDRQSY
PmMYB262
MENISSWGASDIEDEEEAETRKGPWTVEEDMQLTGYIRLHGEGRWSFLARAAGLKRTGRSCRLRWLNSLRPDLKRSKITPEEEHLIIELHGRWGNRWSRIARSLPGRTDNDIKNYWRTRIKGKMNLRAECSSTGVDAENHLHFERLGSSSLSTSSQSPHDPENTEPSTRFPTQNTEEAEVQKIKNPYLQEEISPKVIPNREEIDESELHGEIHGPQDKDYGQPVSAWHEHLEGSANHLFENMLPYNFSVDSVGSLLYSSEFCAAGATQDGTISSPPYMVASPEAFSDSEAYYNRYSDVLWNMDEEDDRYIGSKPCAFLNDRRSY
PmMYB263
MGRSPCCEKAHTNKGAWSKDEDEILIAYIQAHGEGCWRSLPKAAGLQRCGKSCRLRWINYLRPDLKRGNFSQEEDELIIKLHSMVGNKWSLIASKLPGRTDNEIKNYWNTHIKRKLSAIRGVDSYNTHLPKKQEHGSSSEYIHVLPKRRCKPNEVCTDFFQQQQQIAPGTLSGPKVISTSHEDVNLELSITLPSLSSEVQGASSNFKGLSGGIRPSNDYMEQDQKKREICCHIGLQTIGGSCCSDC
PmMYB264
MEPAAPCFSKSSLKRGSWSPDEDMLLKKYVEIHGAGHWNAVAVKASLRRSGKSCRLRWMNYLRPNVKLGHISADEEELIIRLHKLLGNRWSLIAGRVPGRTDNEVKNYWNSHLSKKLETRSKIPTRRRNFKGSRPLDNKDPEDPMMINSSDGNGNFNSRSADAASTKPPQLTSPRDSNLAPIDSREKDYPGPDFLNFRPCNTSVRSTGLTEPSPLLTDDEFVSAKILSPVKADQGVSTSGFENLSVESPSPCSDLIYSSPCSWVDIVPNWINYSVEIQDQWFPRPANEHIWPLTGEHGI
PmMYB265
MVRSPSCSKEGLSRGAWSAMEDMNLSEYIRIHSGNGWKNIPKKAGLKRCGKSCRLRWLNYLRPDIKRGNISPDEEELIIRLHRLLGNGWSLIAGRLPGRTDNEIKNYWNTHMGKKLCLSMNKSQPRTSENRRTRSKSPVPVQNPVFKATTVKIKIVVRHCGIVRENGYNDEGSSNHISDETFKLWNIQETRKSSWRDLLVNNSIEDEEFERIGLPLADNAVETAATHFLCSMSSLGYQQSPHYDYSGGAAVSLAESSLFSNKQSSQYCNLLPSLFVCSTDFTSEDLYRAMEKDYNNEQDKECIHEFNYLQKMNSIIYRNEARCHHLRMGGESFGQSWAATSCGRNELYTNFFLEHSG
PmMYB266
MGRSPCCEKAHTNKGAWTKEEDDRLIAHIRTHGEGCWRSLPKAAGLMRCGKSCRLRWINYLRPDLKRGNFSEEEDELIIKLHSLLGNKWSLIAGRLPGRTDNEIKNYWNTHIKRKLLNRGLDPQSHRPLGQPHNSNTICPSLPALEHEILAFQRPRTPEIADFFQYERSESSPMEPATSKDAEEHPDLNLDLCISLPVHSPPATSRASSVDGTVDSKPNSVSCHMGLQVNYRVQCENRYCEESASGASSFYTLVL
PmMYB267
MWLGFRVKTPNLNHNNHHNSYLTNWCAKPPVTTHTNFKYIYLFKPTTKVKGNHIKPDSRITTSLYRVTVSNTCTVKFSVKMGRSPCCDKAHTNKKGAWTKAEDERLIACIEANGEGSWRSLPKAAGLLRCGKSCRLRWINYLRPDVKRGNFSEEEDDLIIKLHSLLGNKWSLIAGRLPGRTDNEIKNYWNTHMKKRLLSKGFDPETHRPLGQPYNRCNNASVCRPAPDLEIPRFQDLRTPDIADFFHYDRLQSSNIEPTASNARERPDLNLDLCMSLPFHSGPAANRTSSDDRNNLFDFNSHKFKAHDNLHGGEESDRDGAAPYCNVVL
PmMYB268
MGRTPCCEKSHINKGAWTKEEDDRLIAHIRAHGEGCWRSLPKAAGLMRCGKSCRLRWINYLRPDLKRGNFSEEEDEFIIKLHSIIGNKWSVIAARLPGRTDNEIKNYWNSHIKRKLLSRGIDPRSHRLLCPPSNTTSLSWPAPDREFPVIQNLRTPEITDFFQHNRSESSPIVPAAPDAEEDPDLNLNLCISLPSNSSPAANTAQSVHKTVDSDLNSGSSEVCYPVGLQINYGKYCDSGYCEQNASCFSQFRLVL
PmMYB269
MGRSPCCEKAHTNKGAWTKEEDDRLIAHIRAHGEGCWRSLPKAAGLLRCGKSCRLRWINYLRPDIKRGNFSSEEDELIIQLHSLIGNKWSLIAAKLPGRTDNDIKNYWNSHIKRKLVSRGLDPRSHRPLCRGPPHNSNTTCPSRPAPGHEIPVFQNCRAPEITDFFQHHRSESSTFEQAATEEHPDLDLNLCISLPSNLPPAANRASSVDRTVVSNLSLSAQCVIH
PmMYB270
MGRSPCCEKVNTNKGAWTKEEDERLIAHIRAHGEGGWRSLPKAAGLMRCGKSCRLRWINYLRPDLKRGNFSEEEDELIIKLHSLLGNKWSLIAGRLPGRTDNEIKNYWNTHIKRKLLSKGLDPQTHRPFGEPYNGCNNGNISRPAPDYEIPAFENPKTPEIADFFQYDRFESSPIEPAVYKEKDHPDLNLDLCISLPSHSSADRTVDTKPSSISCNKGLQVNYGGYCEIRYCERNTGDFYQSRLL
PmMYB271
MKMGRSPCCEKAHTNKGAWTKEEDHRLIAYIRANGEGSWRSLPKAAGLPRCGKSCRLRWINYLRPDLKRGSFTEEEDELIIKLHSVVGNKWSLIAGRLPGRTDNEIKNYWNTHIKRKLLIKGIDPQSHRPLGQPYNSNIIPVPRPIPDLEIPAFQNPRTPEIADFFRYDRSESSRVEPAALDAKENADLNLSLCISLPSTPSPAASGPSGVDRTVVSTPTSGFGLLTPEVLEGW
PmMYB272
MGRSPCCEKAHTNKGAWTKQEDDRLIAHIRAHGEGGWRSLPKAAGLLRCGKSCRLRWINYLRPDLKRGSFTEEEDELIIKLHSFVGNKWSLIAGRLPGRTDNEIKNYWNTHIKRKLLSKGLDPQTHRPLGQPNNTPVTRPVPEHEIPAFQNPATPEIADLLQHHRLESSPIKPAASDAEEHPDLNLNLCISLPSNSAPAVNRVSSVDTTVDSNSNSGHGLCWQFL
PmMYB273
MGRSPCCEKAHTNKGAWTKEEDRRLIAHIRAHGEGGWRSLPKAAGLLRCGKSCRLRWINYLRPDLKRGGFTEEEDELIIKLHAVLGNKWSIIAGRLPGRTDNEIKNYWNTHIKKKLLSKGLDPKTHCPLGQPYNSNNTSVTRLAPDHEIPAFQNPRTPEIEDFFFQRDRSESSPVEPAASDVEEHSDLNLNLSISLPSNSAPAGNRPSSFDRTMVSDHFCPWTVNSRNVWKAGEMMM
PmMYB274
MTIFPLSLASGLLLVAVFLSMKMRKYPCCEKAHTKKGAWTQQEDARLVAYIQAHGEGGWRYLPKAAGLLRCGKSCRLRWINYLRPDLKRGNFSEEEDELIIKLHSLVGNKWSLIAARMAGRTDNEIKNYWNTHIKRKLLSRGLDPQTHRSLCPPHNSNSTLSSPSVPEHEISPLQNPRTADIADFFQQDRSERSPVENAASKEEEHPELNLDLCISLPSNSTLAANRAMDPNSNSGLGVWCHTGPQINSDPRCENRYCEMNSFTESDSSSGTIHGILDLQLSALGVQ
PmMYB275
MGRSPCCEKAHTNKGAWTQEEDTRLVAHIRVHGEGGWRSLPEAAGLLRCGKSCRLRWMNYLRPDLKRSNFSEEEDELIIRLHSLLGNKWSLIAGRLPGRTDNEIKNHWSTHIKRKLLSRGLDTQTHCSVCPPHNSSTALNSPPAPEHNIPAFQSRTAEIEDFFQLERSESSPIESAASTDTEHPHTGLNLDLCMGLPSNSAPA
PmMYB276
MVRSPCCDKVHTNNKGAWTKEEDERLIAHIEAHGEGSWRSLPKAAGLLRCGKSCRLRWINYLRPDLKRGSFSEEEDDLIIKLHSLLGNKWSLIAGRLPGRTDNEIKNYWNTHMKRKLLSGGLDPQSHRPLGLPCKTSLSSRPVPEQEIRTFQSPETAEVEDFFQNDRPVSSAIELADSDAEERPDLNLDLRIWHCSESLVPITAGGRKD
PmMYB277
MEVEQEPQPCLDRERGKEVGVGVKEDVEMEAGPKPTKKRRSVMLKLKKEKETTKEVELEMDSEGEGERPVEGRGAGAKANNLKLEGGNGEAGDKANGDSDEAQRLPPVQGPTGGPTRRSSKGGWTLEEDEILRRAVQCFNGKNWKRIAQYFPGRTDVQCLHRWQKVINPNLIKGPWTKEEDEKIVELVKKHGAQKWSLISQSVPGRIGKQCRERWYNHLNPEIKKEAWTQEEELALIRAHQIYGNKWAEIAKYLPGRTDNAIKNHWNSSAKRKVASYLASGLLTELPDLPVFHSSTELERVDERFSELPVPVPIMEQLSGCNLESPSSGANLLGSGNATRATMQPGYGSLSMNQTADSWKLVSKLEGLFKTSVPSSTETDCNALLTPEKMLRPTTRPVT…
PmMYB278
MGRAPCCDKANVKKGPWSPEEDAKLKAFIEQHGTGGNWIALPQKAGLKRCGKSCRLRWLNYLRPDIRHGGFSEDEDNIICSLYASIGSRWSIIAAQLPGRTDNDIKNYWNTRLKKKLLGKRKDQQTRRFKEAKNMSNGTGPYVSEGMSTASSTINAIRSLMSNTEALYLSDRMPHMDMDPSSLGLLNPQVLQHTVSNIANYCSSSEHISFGTGPPQGLDQELTFDNASLRKLLFRTECGFTAENNNNSVSQASPPILSSQIYSPSTILDPGLVHDSFEKCCMNVNVKEEPVVGALDHHHIDYLPSMTLRDSCSSTEGNYIQSPWLYQNGLQDHSCLTYEFPMEQLNEGLYWNSASSSLQGHHEKEDLCAYSSYKESAHAQETGATFWGGTQLPCNYTKP…
PmMYB279
MTTTKSGLPVAAMFKQEEDKIIRKGPWTLEEDMRLIHYITLRGEGRWNFLAKAAGLKRSGKSCRLRWVNYLRPDLKRGDITLDEERLIIDLQGRWGNRWSRIAKRLPGRTDNEIKNYWRPRIKKKFLEYSHRGNQFLEHEMCSRYFLDPFMQMSGPEATRTSINWGGTGTMQINRNTSVQFDQRPVNYLITEIDTGVVNSVIINTGNDDVHSSTREMVDAWKTIYGDQSLSLSRLEHGKCGPGIVDILPHNDTDLRLEIDSFILHHTHLSYA
PmMYB280
MKHHVVHNCCSKKAVKRGFWSPEEDMKLITYITTHGHGCWSSLSERAGLQRCGKSCRLRWMNYLRPGIKRGNFSTEEENVIISLQARLNNRWAQIAKHLPGRTDTEIKNYWHSCLKKKAVDAANQGASQQPPIAMILDQIAIDDVDMDPAPEIDLYGDSGAGCSQILTPTITPEVADWGNFEQNCDQFSANFYKATMNEDIDRYGEASLDFPLVGDRNSCCSVNVANQNWQPVDSGYVSLSPSPCSLLNQRNPGESTLFDQIQAALMMLSEDFGSEIRPH
PmMYB281
MRRTKGLSKPSDGALHRGSWTPEEDRILKTYIEANGVGRWSTLPQNAGLMRRGKSCRLRWMNHLRPNVKRGHISADEEELIIRLHNLLGNRWSLIAGRVPGRTDNEVKNYWNTRLSKKLGSTGDNLARSLARRQIAKASPRIGADNDAAVHLNSESPDFKFTPRLRSPTGSTIVPEEARSDIQLPSTGSTIVPEEARSDIQLPSPESNNDGDRRTTVEKDDTPHLEPLDIAQTNTCGVPPPEEIGQCSAQESGFVEQNHDMNSLGKEQGPDFSSTPYNTCLDSLLWFNYSPEMDDLFHCELRPGNKLLS
PmMYB282
MGRAPCCEKTHTNKGAWSKDEDEALVAYIQAHGEGSWRSLPKAAGLQRCGKSCRLRWINYLRPDLKRGNFSPEEDEIIIKLHSMLGNKWSLIASKLPGRTDNEIKNYWNTHIKRKMLERGLDPSTHLPLMSDHGYFESSSKNHVLPKRRCKPTEALTDFFQQRAWSAQKVISGNNDTADNENVNLELSIALPVLCSAEGASSNSSNSKELSNGIRQSNDCVQQDQKVEICCHIGLQTVGGSCCSGY
PmMYB283
MGRSPCCEKAHTNKGAWSKEEDQVLIAYIRAHGEGCWRSLPKAAGLQRCGKSCRLRWINYLRPDLKRGNFSSEEDDLIIKFHSMLGNKWSLIASRLPGRTDNEIKNYWNTHIKRKLLEKGIDPYTHLPILPDHGSFVSSSENHIFSKRSRCKPSEVLTDFFQQQTSGGTSSVLKVIAKNQDHGYDKDVNLDLSITLPSLCSSQGTSSSSRELSSGIRLSNDCTQQDHKEKICCHIGLRTVGESCCSDCWD
PmMYB284
MGRSPCCEKAHTNKGAWSKEEDQVLIAYIRAHGEGCWRSLPKAAGLQRCGKSCRLRWINYLRPDLKRGNFSSEEDDLIIKFHSMLGNKWSLIASRLPGRTDNEIKNYWNTHIKRKLLEKGIDPYTHLPILPDHGSFVSSSENHIFSKRSRCKPSEVLTDFFQQQTSGGTSSVLKVIAKNQDHGYDKGWASSSSRELSSGIRLSNDCTQQDHKEKICCHIGLRTVGESCCSDCWD
PmMYB285
MGRSPGCSVEGLHRGAWTKEEDMILSQYIQIHGDGGGWTNLPPKAGLKRTGKSCRLRWLNYLRPDIKRGCISPDEEELIIRLHRLLGNRWSLIAGRLPGRTGNEIKNYWNTHLRKNTLSMNEFQPNSKAQKMKIRSKSPPLPQDYVVKTTPFKLTMAAKHSEMGRPVGSNGYGCSNYRSSDEAFELCNVKEATERGAFVMADVNLVDPEGRNSTCAVSSLADEESPNYDHLAGDTATLPESLFESDWTLFSPSDCSIDLGLDEFYRVAAAEMNGFEDIICWDQSNMQSANSFTVADNVEGEEFYYNMEEFLNWVPGVDNNLQK
PmMYB286
MCHTQKDGPSRNWIRPENRLNNPMMQNTRISAESRQFLVVGSSGFMQPGVESESANEETMLMNDSTTNAYTAVTTPCDPKSWTIQMGSMESSSGHHSAKVSSDNNNMGNLGDSNEEVENSVDGVQSRLCARGHWRPAEDAKLKELVSQYGPQNWNLIAEKLEGRSGKSCRLRWFNQLDPRINRRPFSEEDEEKLLAAHRLYGNKWAMIARLFPGRTDNAVKNHWHVIMARRYREQSSAFGRRKLPQVHRREKRACTDDETRMGSSCNMWVDKYSSLKSAHDVIFRRGSVCKSQILGDNSSCVTVFGASRVDNDERCGNLDRLQQRISAASIARDHQQQQQQQQKSYMSSLDAVQSRIFFEGSREMKINNNYNKAVDVLGSNVDNYHILVSQIEGESSSP…
PmMYB287
MGRHLCCHKQKLRKGLWSPEEDEKLMRYVTTHGHGRWSAVPKHAGLERCGKSCRLRWINYLRPDLKRGTFSAHEEKLITDLHAALGNRWSQIATHLPGRTDNEIKNFWNSSIKKKLRQMGIDPNTHKPISEAVNIASDEKLSLEAQPGVSISLQGEDSFIGPTPVADMSSEDKCMKPRAIGDDAFLQKEFMDPNFCAQSSSEGSRSNKQQPKFMTMNPASYCSNPVLWLFPGSTISEMHGSQETLIYPANPRFKSAEIHSALITPDLKSSEYTYNTMPCSDYGPAVATNQPIDLSPGTCLSSFLSERSAIQEELSLNSDHIQFCDNGQFWVSDDREAGKNPCILSTSQFENKDLNSLEMDTAAVKWSDLLQQPFDSTVKDKVNHASCPTISWQLQDTSG…
PmMYB288
MLLVVPAQGDIDRNQVEMGRAPCCSKVGLHRGPWTAREDLLLTKYIEAHGEGQWRALPKKAGLLRCGKSCRLRWMNYLRPDIKRGNITLDEEELIVRLHKLLGNRWSLIAGRLPGRTDNEIKNFWNTHLSKKLMMKGIDPKTHKPAPEQIHKHRRMMKENEDQETDSIEHCATEKDVTSSSGAKGVQPIHLPKPNRYIAFPRHLSHNPNVGITNASVTNSDVQDVLLSPSIDLNSPCKNLQRSLDSDHSSGMLSDINPMHELGHEVSKLPQQGDPEDCFSWACIEDWPSECQPASEEKHISNDLELQTSANNNITPPETKALRNKKPHDSCQNTLQKIYEEYLNELFQDDTVPLNPEMVDTSTKNNGDDEEINIFPEGISSVWECLEGEDELLNDQSAP…
PmMYB289
MTEPVVLHEEIKTDRLSDAKDESSQAKMCPRGHWRPAEDEKLRELVEQYGPQNWNSIAEKLHGRSGKSCRLRWFNQLDPRINRRPFTEEEEERLLAAHRLHGNKWAMIARLFPGRTDNAVKNHWHVIMARKFRERSRIYGKRRSSCSHLMRKARPHSAHAAERIEENSLSTFIDMYYRGCHEDVGISSSSILGRRPRKLPHDSTLENISSQIHGNGLILNPSGRSQGLEVVNPQGRSLSAEGEAYKNRILDSLCDIGMNNHVQSRKNFQDFFFQQSMRPAPSKVSSATSWLPIFSGSTFSKPPDLAQGEFRPDNFPCPEPAGRINGRLKIPPFHNFTASSFRHRTTDDHNPSAAVAEAKEAQLISPELVKGNTTTSYSPAYNLQLSINPQSSPSTTQKE…
PmMYB290
MSWIMNANKIVDIGSYFEVQLRTSGYNLAMMGRKPCCDSKDRLNKGPWTQDEDLRLAQIIHAHGEGRWSALAIKAGLKRCGKSCRFRWVNYLRPNLKRGNISPDEEDLIIRLHKLLGNRWALIAGRIPGRTDNEVKNYWNTRLNKKAHANACIGLKPVRPTEPNIKEPAVSFITPTIANQEGKREEVIDYPVKDLTKESISPSYPTKQEPDSYSDAGQLAGVSNPLKLNLNILPSWAYSTFLHDDSNATFVPKPVGFNQENARPHSYMLDTENFFPDYTDQMYSIPYSSLPFPEVGVHSDALSIVPLMDEFSDFFNSFWMPY
PmMYB291
MTTKSGLPVAAMFKQEEDEIIRKGPWTLEEDMRLIHYITLRGEGRWNFLAKAAGLKRSGKSCRLRWVNYLRPDLKRGDITPDEERLIIDLQGRWGNRWSRIAKRLPGRTDNEIKNYWRTRIKKKFLEYSHRGNQFFEHEMCSRYFLDPFMQKSGPEATRTSINWGGTGTMQINRNTSVQFDQLPVNYPITEIDTGVVNSVIINTGNDDVHSSTGEMVDAWKTIYGDQSLSLSRLEHGKCGPAIVDILPHNDTDLPLEIDSFMASLSDFQAEKVVLAGAVSSSSFSIPDGLEGILSQNNLTDGETLWPSDSKWNVEFA
PmMYB292
MSSKWSKSCERSGKLKKGPWTYEEDIRLLRYITIHGPGRWSALAKASGLQRCGKSCRLRWVNYLRPDLKRGSITPEEERTILELHARWGNRWSLIAENMPGRTDNEIKNYWRSHMRKKLSTSHPSEDSYEVNNITTSLPQLVTAPHSVMVNQTLPPLSSASSNEDNTESSLSLNPQPNLMASHFLESGFNATSVSCTDCNWQKQSGEEPNFRATNEDAYTALVSLKGEQNELATCGSLEQDAFSAILSQLYSTIPGGGEADKAAAMSAVNTSAYSSYDYNCDSTMDLSGVWNISQ
PmMYB293
MGRKPCCDKVGLKKGPWTAEEDKKLINFLATHGQCCWRTVPELAGLSRCGKSCRLRWTNYLRPDLKRGVFSESEERLILDLHSRVGNRWSKIASFLPGRTDNEIKNYWNTHIKKKLKRMGLDPATHRPISETLPQPAPVAENNDVPKNNEAGGLLNPSEDEKPIQQELQASSVLMKHVKEEESEQSSFPFNAANTQTTCKMDEELQVPEMMNGQTPLLLHAEYWWDYSDIVAGFAESSQDNINSWVNPESIASHLFETQRTVVPVPESSNSHLFLQSLDYFPQGTSSKIFPLDF
PmMYB294
MGCMQGQGQGQGLREGFPTPPSKPKLRKGLWSPEEDEKLISYIMKKGMIGCSWTYVAKRAGLQRCGKSCRLRWINYLRPEIKRGSFSSQEEQLIIHLHSILGNSWCQIAASLPGRTDNDIKNYWNSFIKKKKLKQTLASSSSDDGRGKTNSNTKCNFQSEWDRTCNTKSVSAPSHGHEVSSSFQLAQPLEVMGERCRPQNQFWMDSNSTDNHDSLTAHGFASPRLEEQGHGFSTAESACKQLESWTGTLAQIPREAAAGSIYNSTCNIMNESENDIMSNGLPHMWPSVISSPWSASHPYSTAAGCAPGAYTTQFRGISNLEDYKSLHENTTQQECLLLNSRSQFSAQGIIWADVDRYCNNQAQAQHDRKDRVNFRYDEVGLGVPLYINIDGQKMGYQVS…
PmMYB295
MRRRQGQGEGEQEGFPPPPSKPKLRKGLWSPEEDEKLIAYIFNNGMQGSSWAYVAKQAGLQRCGKSCRLRWINYLRPGLKRGAFSRQEERLIINLQSMIGNSRWSQIAAQLPGRTDNEIKNYWNSAIKKKFKLKNHVPSATTDCNTNAKSTAPYRSRRICNTDSVFCHASDALTSFHSAQPYLDAMPEGYQRPSNSTSFNVETTGENQFCVPGVLELKPDELVQDQDDDINKLISYFEARSHAAFLSPSQQAQDLNAYNTAKSSTCDELITESCSTTVPALEAPGSANYSLGSTGITIPAVIEHEFLNEKLENDRWSTGHSSSNVDDGCHVIDPRAYTVHEAGISTVETYKSLYEKTADQSCSPLSFRSQFGKPAIKWPAGQSNEFQAEDNCTDGFDLR…
PmMYB296
MGSAQGQGEGIPPTSSCKPKMKKGLWSPEEDNKLTNYILRNGLTGCWSYVAEQAGLQRCGKSCRLRWINYLRPGLKRAAFSRQEERLIIQWQSILGNRWCQIAKHLPGRTDNEIKNHWNSAIKKKLKSKPPTSFPTVTKCNTDTESKNPFPSNGICRTDSVFSHADDVFMSFHSAQPYIGEEYHSPPYNTVNVLTTAENQLCLPGVLELENEQVQNENPRFSDIDPTPTCTPLIASVHNHDGLPTHTPMCTTLQPQSQTNYETAKSASKEKDSWTPSTLQLLQGAEAASLYHSPCYGITVPDLIGSELMKENLANNFDAEIFAQNEIMIDYSQLTASSGISGWSASHCYSNITADCAHVVDPGAYIDIYSGYQLTHLDGGGGASDQFTNSIPKLAGGSG…
PmMYB297
MKRPQGTQVQAVPSAPSKPKLRKGLWSPDEDERLIAYIINHGSQGYSWTYVAEQAGLQRCGKSCRLRWINYLRPGLKRGGFSREEEQLIIHLQSIQGNRWAEIASCLPGRTDNEIKNYWNTHIKKNKQKLKQCPSSSTNMKSNALPDRADRNAVTRTPIFPFNLVATEDNQGQFSADSDFTNINLISQFWDSANSSTRQSVSSQAVFLSPSLQTQGLHNYNTAKSSVCNEFITESHRTTVLPREDRAPTDYSDGSTGITMTAVAESDCTKGSIENDGAVNDNQVMIDFISFTDASCGISSAWSVSHSYSNDDDRLSGISVVEDYGNLHLHGKADHQSCLPLISVSGSQYSWADYQSSHLHAVDDREDGQNFMDDVSLSIPAHTNINSKQENHHQIGGRV…
PmMYB298
MPTGIHSFTRTAKEMKRIQDVQMKGVPSAPSKQKLRKGLWSPDEDKRLMAYISNHGMQGYSWTYVAKQAGLQRCGKSCRLRWINYLRPDIKRGEFSREEEQLIIHLQSIRGNRWAQIASCLPGRTDNEIKNYWNTHIKRRKQKLKQCPSNHTKSNILPSRTDTNTVTRTPIFPFNLVLTDDNRSQFSADSDFANNNLISPLWDSANPYTHQSFSSQAVVLSPSLKTQGLHNYNTAKSWVCNEFITESCRTTVLPHEAPARTDYSVGSTGITMIAVAESDCTKGSIENGGAVNDNQVMIDFISFTAASCEISSAWSISHSHSNDQDRPSGISVVEDYGNLHHDGKATDQSCPPPISVSGSPFSASTISWGADQSNHLHAVHDWKDRQNLRDGVNLRIPTH…
PmMYB299
MKRVQDAQVEAVPSAPAKQKLRKGLWSPDEDERPIAYIIKNGMQGYSWTYVAKQAGLQRCGKSCRLRWINYLRHDIKRGGFSRQEEQLIIYLQSIQGNRWAQIASRLPGRTDNEIKNYWNTHIKKHKQKLKQCPSSNNTKSNILPGRTDINTVTRTPIFPFNLVPTEDTQSQFAADIDFTNNNLISQFSDSAKSYTHQTVSSQAIVLSPGQGLHNYNTAKSRVCNEFITESCTATVLPHEDPSPRDYSIGSTGITMTAVAESDCTKGSIENGAAVNDNQVMINFISFTDASCGIGSAWSIGHSYSNDDDWLFGISVEEDYRDFHHHGKAAHQSCPPLIPVCGSQFSASTTRSAADQSNHLHAVNDWKDRQNLRDDVNLRIPTHIDMNSKQQCHGQIEGG…
PmMYB300
MKRPQDTQVQGVPSAPSKPKLRKGLWSPDEDERLIAYVINNGMHGYSWTYVAKQAGLQRCGKSCRLRWINYLRPGLKRGGFSHEEEQLIIHLQSIQGNRWAQIASCLPGRTDNEIKNHWHTHIKNNKHKLKQRPSSSTNTKSNVLPGRTDANTVTRTPIFPFNLVATEDNRSQFSADSDFTNNNLISQFWESASSYTHQSVSSQAVFLSASQGLDNFNTAKSWVCNEFITESCRTTVLPHEAPAPTVYSAGSTGITMAGVVESDCTKGSIENDGAVTDNQVMIDYISFTAASGGISNAWSISHSYSNDDDRLSGISVVEDYGNLHHHGKATHRSCPPLISVSGSPFSASTMRWAADQSNHLHDWKARQDLMDDVNIRIPAPIDMNSKEEQLGVRDQLSC…
PmMYB301
MRCTPEQNGSPVSPTPKLRKGLWSPEEDEKLITYIMNKGMVGCSWTYIAKQAGLQRCGKSCRLRWINYLRPDLKRGSFSPQEEYLIRNLHSILGNRWSQIAASLPGRTDNEIKNYWNTCIKKKKLKTPSSFSTKSNITSESDRTCNTHSASTHPAQDAFNFSRSGQQYLNAMPEMFCPEPPNKTVNLRFTSVENQYSCVDPLGFAKHRVQLQDQNQFSVDRDSISNNLIPNSQKHINSISTQTQHEVCDPLKEKGKNDGKIISNENENENEIMIDYSAITGCSANSYSNSADFTDVSLSACTSQDPGISFLEDHNYEGLPEKSNHQSCSAPNSCSQFSKPGIIWADVDHFCNVQAGTDQDDYRVPGNWRCGEVNLGVPVNIDDKQKSYQVGQIGGAHIS…
PmMYB302
MSCTQGQGRGQVVSPASSKPKLRKGLWSPEEDDKLVNYIRKNGLLGCWSYIAKQAGLQRCGKSCRLRWMNYLSPHLKRGAFSPQEDQLIIRLHSILGNRWSQIAACLPGRTDNEIKNYWNSSFMKKKLKHGPTSSSTHCNGNNPSKSNTRSQPNHGYNNQFSLCSDSKSLSRYLYTLSIRPALGSVPTA
PmMYB303
MSCTQGQGRGQVVSPASSKPKLRKGLWSPEEDDKLVNYIRKNGLLGCWSYIAKQAGLQRCGKSCRLRWMNYLSPHLKRGAFSPQEDQLIIRLHSILGNRWSQIAACLPGRTDNEIKNYWNSSFMKKKLKHGPTSSSTHCKGNNPSKSNIRSQPNHGYNNNSVYAQTQNHSHDICTPCLSAQPLEVCQQPSKFLNVVTTAENQYPPVQGLLGLKHDHVQDQNHEFSIEKLENNLGAEIFNQNEIMMAYASFTAASSQNSKLNTTHYFSNIVADCSNVIDPGAFATQEGSSILEDSETIYGRTTHLSGALHNSCQFSPPAIIWPTDQSNHYFQSDDDSPGPNSRYNVNMGVPTYLDTNNSHQLGGASDEWDFSRFFS
PmMYB304
MRCKTGQAQRVWEVEGTHPAPSKPKLRKGLWSPVEDNQLTNYILREGLVGCWNYVAKQAGLQRSGKSCRLRWINYLRPGLKRHPISRQEEQLIIKLQSILGNRWSQIAAQLPGRTDNEIKNYWNSCIRKKLWLIPYSSSSTAITNGNINSKFNHPFRSDRIGNANSMPADVHFGVTSPRSPQPYLELMTEGYQPSNSAFNVVTNGDYQLCVPGYLELKQEQSQDQNDELLIDPKPTNNLLNSYSQLWNNGNSTHTHGRFSTNAAFMSSSLQHQAWHNYKAGRSATTNELIIESCRTTVANHEAPPSTNNCSVDSIRIAIPALGERQLLKENIENDGQINQNLIMDDYSSLTVSSISNSWSAGHSYECMAADFADVYPGVSYTTNEHELLGISILEDHLD…
PmMYB305
MGCTQWQRQGEWEGKGVPSNSSRRSLRKGLWSPDEDIKLTTYIMRKGLMGCWNYIAEQAGLQRCGKSCRLRWINYLRPGLKRCAISPQEERLIIQLQSSLGNSAHHISFPSRSLDYVCTTMMTRWSQIAAHLPGRTDNEVKNYWNSAIKKKLMLKHHRPSFSTVAIEKAKRKPNFVFESDRIRDEDSVSAHVPEVVTLSHSALPDLEVMPVEAYQRNNSTFNILFSTGENQGCARDGLELKQKAEDTNDEFLINPDPIHTAFTSRYLQAENPHDYKAARQSTCDELILNSRRTTIPPHEVPSSAIKYLLDSAGFSIPAPSEIQSSKENIENDGQIIEKDTMIDYSSLTESRRISAWNAAYSNSNIGGDITEVYSGVSYYTNELLGTGVLEDVVTAHHEK…
PmMYB306
MSCTQGQGRGQVVSPASSKPKLRKGLWSPEEDDKLVNYIRKNGLLGCWSYIAKQAGLQRCGKSCRLRWMNYLSPHLKRGAFSPQEDQLIIRLHSILGNRWSQIAACLPGRTDNEIKNYWNSSFMKKKLKHGPTSSSTHCKGNNPSKSNIRSQPNHGYNNNSVYAQTQNHSHDICTPCLSAQPLEVCQQPSKFLNVVTTAENQYPPVQGLLGLKHDHVQDQNHEFSIEKLENNLGAEIFNQNEIMMAYASFTAASSQNSKLNTTHYFSNIVADCSNVIDPGAFATQEGSSILEDSETIYGRTTHLSGALHNSCQFSPPAIIWPTDQSNHYFQSDDDSPGPNSRYNVNMGVPTYLDTNNSHQLGGASDEWDFSRFSHEEPKESRIPTIFEGGEEIGQVGWE…
PmMYB307
MYILQHLQYYSTLCAHTCSPCGILPRGLTWHLNKSLWSVIAARLPGRTENEIKNYWNSHIKRKLLSRGIDPRSHRLLCPPSNTTSLSRPAPDREFPVIQNLRTPEITDFFEHNRSESSPIVPAAPDAEEDPDLNLNLCISLPSNSSPAANTAQSVRKTVDSNLNSGSSEVCYPVGLQINYGKYCDSGYCEQNASCFSQFRLVL
PmMYB308
MGRPPCCSKEGLNRRAWTAKEDMILSVYTRIHGDCGWTSLPQKAGLKRSGKSCRLRWLNYLRPGIKRGNISPDEEELIIRLHRLLGNRWSLIAGRLPGRTDNEIKNYWNTHLGKKLSSVNQSSTTKNHEIRSKSSPLLQNHVLVTTAMSESEIGISNGFNGNSHPGSKSCKIKATIMNSSDLPVPDLITHDDSKSIAKEGVNPTCSMSTVVECRATSHSELLAGDAATLTESLFDLNDLSSPDNFLFYIRILHRLWTRRVLHAICHIGCGGDSV
PmMYB309
MRVFSSINYTKASDGSTKFVGMTASFPYTRLNGEVPIEAFCVIHCRLRWLNYLRPSIKRGNISPDEEELIIRLHRLPGNRWSLIAGRLPGRTDNEIKNYWNTHLGSVNQSSTTENHEIRSKSSPLVQNHVLVTTATSESEIGIYNGFNGNSHPGSKSCKIKATIMNSSDLPVSDLITHDDSKSIAKEGVNPTCSMSTVVECRASSHSKLLAGDAATLTESLFDLNDLSSPDCNFFSSTSEFCTGFGLEKFYTQSATLAAEAIQFEVTCSDESNMRCFDSFTFVNDQGMEDFDGSQKTLDGIDELDYIQNQVHNH
PmMYB310
MLSPAIKSQILDYQLEQNQKHLQHIPPAVNGGLPSLNLINMSLYLREEFSCVTTTSRGPEHHNHEYAFPEKRGNIVSGKRHVKRSSRGTKRPNVIKGQWTAEEDRLLVKLVEEYGLRKWSQIAQTLAGRVGKQCRERWHNHLRPDIKADLWTEEEEKLLVKAHAEVGNKWAEIAKRLPGRTENAIKNHWNASKRRQTARRRSRRTLDGSIDDRKHRSSILTDYIRNLKEAEKKELVPCNEDRKEVPISDAMSSNSDQGDQQRHEQLLQVQVQLQQENYNAFHCLASSPNNCNKVSIPVWKPWDVENVHTASSYSCNSLFFNMQKMER
PmMYB311
MGRTPCSLNVGLNRGPWTLEEDLRLTNYIEAHGEGGWTTLPKKAGLLRCGKSCRLRWMNYLRPDVKRGHILLEEEDLILRLHRLLGNRWSLIAGRMPGRTDNEIKNYWNTHLSKKLRNQGIDPRTHKPLSESQNVVCSTSVDSESSQKSKDEKNTTIPANIEERRADLHDEGSKEEEIAAQGNEDQASATWPANNANNQFPEPSLICNPQPLSVPISTLPQAPVTTSMALQESTSICVAEAMLDSADIDHNKGSKQITFPLLNTACFNTSEQLAGVGCYDLDQYLMNNPVTSSNEMITSTVRLSSALQTAPFVRQFDSNHAFLPGNTLLNEQHRSMSLQSLQALEMNPQHSFLVHRSEEATYNKFSHTSCAVSDQIRGTCSYSYPVIPTATGAVLGDFN…
PmMYB312
MGRTPPGLNRGPWTRDEDLRLKNYIEVHGEGGWRTLPIKAGLLRCGKSCRLRWMNYLRPDVKCGHILPEEEDLILRLHRLLGNRWALIAGRIPGRTDNEIKNYWNTHLSKKLISQGIDPRTHKHLSESEDQGSNHGDRETSKISQRKTNARADLQPVSSKGGRAIKVHQNEDDGKAIAYSANNVNQLPETSPTCNPQPASVAINCSSRTSGIPSTAYAFQETIFNNMGTRQIPYPPSPLTCFDSLLPKGTGRYDLDQYLMKNPVTSNNNMITSTLRLNSGLQAASFLGQLDSNHAFMSANAFLYNEKHQTSLQVSDIPASSAVPDEVTTMSYTHHISPASMAAALGDFNSDIFHVLLEPFVHEESQIRETDANTSMPQNVQLCPLNQPESADLSDDLWS…
PmMYB313
MGRTPCCLKVGLNRGPWTPEEDLCLANYIEAHGEGGWRTLPKKAGLLRCGKSCRLRWMNYLRPDVKHGHILPEEEDLILRLHRLLGNRWSLIAGRMPGRTDNEVKNYWNTHLSKKLISQGIDPRTHKPLSESEDICSSPGNSEVSRKSQRENNAEIPRKVADGAVDIQDKEEEITEDQTSAQLPENQLLETSNSQCLSVATDFVPQASSIPSTAYSFQQSTTSSVPGGVSDSVDVNHNKGSKQVPFPLSNTACFNSSAQGVAGDYLDQYLMKNLVTNSNDLIASTVRLSSALQTTPFVGQFDSNRVFISGNASLNEKHQMSQNSQALEMDPHHSFIAHPSEEGTYDKLNHTRCAASDQVTSFNYPYLLSHTATGSALGDFNSDIFPSFVESFTNEQLQV…
PmMYB314
MGRTRSVIRGLERGSWRPEEDLRLRNYIEAHGEGGWTSVPMKAGLLRSGKSCRLRWLNYLRPDVKHGHILPDEEDLIIRLHRLLGNRWSLIAGRMPGRTDNEIKNYWNTRLRKKLISRGIDPCTHRPFVQSQSPDVMCSNPGDSEVSEKSRLEDNNNMPGNTVDSKADLRDVASKVTIEDDPATIPDPLTPLSDPCIIATTAAVGDFNSDIFPLLMEPFADEELYLQETFEHISMEQYVQLTWASSRVESANFSDDLWSIPCLSSQNYRFV
PmMYB315
MVLNRSPCRPEDDQRLIIYIEAHGEGGWTTVAKRAGLLRSGKSCRLRWMNYLRPDVKHGNFLPDEEDLILRLHRLLGNRWSLIAGRIPGRTDNDIKNYWNTHLSKMLVGQGIGPRTHKRLSESHNIMCLTAGDRERSQTSKRENNNNNIPEDIVESRADLQYCAISDPVTATAALGNFNSEIFPLLMESFVNEGLRFQEPAEHISVEHNVQLWPLTQVEAANLTDDFWSNPSASSHSHPFG
PmMYB316
MHIVIYAHCFRSHENMENEVQRSPILLSKDDEAKGSIFECTHSELYVSEKESQLSGWTPGWYIFSTHMFYIGYISFLSGSNWMRELTAHARTALCRWSCVVNATKGRPPWVGPTPKWCILSACANVMDLELGRQIHAYVFRTGFESNVFIGNAILDMYCKYGCKKWSAIAKHLPRRIGKQCRERWHNHLNPAINKDAWSLEAELSLIRAHQIYGNKWAELAKFLPGRTDHAIKNHWNSSIKKKLDSYLASGLVKQFPGLTVPKPTIGSASSTGGSFNEVQGGADLEEISECSQESTSSRCHLSGSFAGPSSSSVQVGLERSELRKETCKMNSDDELEAHHEPMWSLNSKTDGFLMLQDGPAGYSNSPIPEAVPPVSSCELNELTESVITGNSCSVRSPK…
PmMYB317
MGRSPCCGDHEGLKRGPWTAEEDQKLIDHVQRHGLGNWRTLPKLAGLSRCGKSCRLRWANYLRPDIKRGAFSMQEDLTIIRLHAVLGNKWSAIASHLPGRTDNDIKNQWNTKLRKRLLLMGIDPVTHSLLPTPEMLSSFMASSSTAIAARLNSALVEAQLGRLASIPHHVPAGSADHYSWQLFQIRKLLGTHNNQVWAHPTGSLSSASTNQFLQPDALRSLHILQNQINQGYVSGPRDDSTEYNTSSEGSLQFSDMEKKSEEIYLPISTDHGNHYSTTPSLTDERPSAFETEIIDWNSMPILMPFSNPDKNDHLNYCSDKKSPSTTFTNSYNGRSDILENAIQYHQYNPLGSSIRTSEAMSLPAARIDLREDENNYWVKLLNSMEDSGPHISCLRLPLP…

## Sheet: Table S3
Table S3. Classification correspondence between Masson pine and the Arabidopsis subfamily
subfamily	Arabidopsis species	Masson pine species
P1		PmMYB169 PmMYB168 PmMYB167 PmMYB165 PmMYB164 PmMYB166 PmMYB192 PmMYB317 PmMYB161 PmMYB163 PmMYB162 PmMYB160 PmMYB159
S12	AtMYB76 AtMYB29 AtMYB122 AtMYB51 AtMYB34
P2(S1)	AtMYB30 AtMYB96 AtMYB94 AtMYB60 AtMYB31	PmMYB217 PmMYB216
P3(S2)	AtMYB15 AtMYB14 AtMYB13	PmMYB179 PmMYB178
P4(S9)	AtMYB106 AtMYB16 AtMYB17	PmMYB74 PmMYB228 PmMYB227 PmMYB157 PmMYB213 PmMYB110 PmMYB232 PmMYB231 PmMYB80 PmMYB81 PmMYB78 PmMYB77 PmMYB242 PmMYB212 PmMYB211 PmMYB76 PmMYB85 PmMYB84 PmMYB79 PmMYB27 PmMYB26
P5		PmMYB69 PmMYB293 PmMYB6
P6(S3)	AtMYB63 AtMYB58	PmMYB175 PmMYB177 PmMYB176 PmMYB172 PmMYB171 PmMYB170 PmMYB174 PmMYB173
S10	AtMYB39 AtMYB107 AtMYB9
S11	AtMYB102 AtMYB74 AtMYB41
P7(S24)	AtMYB92 AtMYB93 AtMYB53	PmMYB156 PmMYB237 PmMYB206
P8(S4)	AtMYB3 AtMYB4 AtMYB32 AtMYB7	PmMYB275 PmMYB263 PmMYB282 PmMYB284 PmMYB283 PmMYB269 PmMYB229 PmMYB240 PmMYB271 PmMYB273 PmMYB272 PmMYB276 PmMYB267 PmMYB270 PmMYB266 PmMYB274 PmMYB230 PmMYB268 PmMYB307 PmMYB7
P9(S14)	AtMYB37 AtMYB87 AtMYB38 AtMYB84 AtMYB68 AtMYB36	PmMYB32 PmMYB3 PmMYB278 PmMYB138 PmMYB145 PmMYB144 PmMYB143 PmMYB139 PmMYB140 PmMYB146PmMYB142PmMYB141
P10(S16)	AtMYB45 AtMYB18 AtMYB19	PmMYB280 PmMYB234 PmMYB75 PmMYB305
P11		PmMYB226 PmMYB204 PmMYB113
P12(S13)	AtMYB86 AtMYB55 AtMYB61 AtMYB50	PmMYB287 PmMYB207
P13		PmMYB294 PmMYB239 PmMYB298 PmMYB300 PmMYB299 PmMYB297 PmMYB82 PmMYB301 PmMYB225 PmMYB304 PmMYB70 PmMYB296 PmMYB295 PmMYB133 PmMYB132 PmMYB96 PmMYB302 PmMYB306 PmMYB303 PmMYB153 PmMYB134 PmMYB137 PmMYB136 PmMYB135 PmMYB102 PmMYB101 PmMYB100 PmMYB99 PmMYB95 PmMYB155 PmMYB154 PmMYB127 PmMYB130 PmMYB129 PmMYB131 PmMYB128 PmMYB105 PmMYB104 PmMYB203 PmMYB220 PmMYB103 PmMYB97 PmMYB106 PmMYB98 PmMYB88 Pm…
P14(S18)	AtMYB104 AtMYB81 AtMYB120 AtMYB97 AtMYB101 AtMYB65 AtMYB33	PmMYB210 PmMYB111
P15(S19)	AtMYB24 AtMYB21	PmMYB222
S20	AtMYB2 AtMYB116 AtMYB62 AtMYB112 AtMYB108 AtMYB78
P16		PmMYB292 PmMYB245 PmMYB291 PmMYB279 PmMYB250 PmMYB256 PmMYB255 PmMYB254 PmMYB253 PmMYB252 PmMYB244 PmMYB248 PmMYB251 PmMYB247 PmMYB249 PmMYB261 PmMYB260 PmMYB246 PmMYB261 PmMYB260 PmMYB246 PmMYB262 PmMYB259 PmMYB258 PmMYB257
P17		PmMYB112 PmMYB193 PmMYB72 PmMYB71
P18(S25)	AtMYB118 AtMYB115 AtMYB100 AtMYB22 AtMYB98 AtMYB119 AtMYB64	PmMYB86 PmMYB277 PmMYB241 PmMYB310
P19		PmMYB316 PmMYB1
P20(S21)	AtMYB110 AtMYB69 AtMYB117 AtMYB105 AtMYB56 AtMYB52 AtMYB54	PmMYB214 PmMYB286 PmMYB289
P21(S23)	AtMYB25 AtMYB1 AtMYB109	PmMYB208 PmMYB114 PmMYB148
P22(S22)	AtMYB77 AtMYB44 AtMYB73 AtMYB70	PmMYB67 PmMYB215 PmMYB149
S6	AtMYB113 AtMYB75 AtMYB90
P23(S7)	AtMYB111 AtMYB12 AtMYB11	PmMYB183 PmMYB181 PmMYB182 PmMYB185 PmMYB184
P24		PmMYB311 PmMYB315 PmMYB314
P25		PmMYB186 PmMYB87 PmMYB147 PmMYB83
P26(S15)	AtMYB23 AtMYB66 AtMYB0	PmMYB195 PmMYB150 PmMYB152 PmMYB243 PmMYB151 PmMYB290 PmMYB205 PmMYB199 PmMYB197 PmMYB198 PmMYB196 PmMYB264 PmMYB194 PmMYB281 PmMYB68
P27(S5)	AtMYB28 AtMYB123	PmMYB125 PmMYB37 PmMYB202 PmMYB200 PmMYB201 PmMYB39 PmMYB38 PmMYB126 PmMYB124 PmMYB123 PmMYB122 PmMYB121 PmMYB118 PmMYB115 PmMYB120 PmMYB119 PmMYB117 PmMYB116 PmMYB223 PmMYB313 PmMYB312 PmMYB288 PmMYB63 PmMYB40 PmMYB2 PmMYB66 PmMYB180 PmMYB31 PmMYB30 PmMYB29 PmMYB28 PmMYB13 PmMYB8 PmMYB10 PmMYB9 PmMYB233 PmMYB224 PmMYB24 PmMYB22 PmMYB21 PmMYB20 PmMYB19 PmMYB25 PmMYB23 PmMYB34 PmMYB53 PmMYB52 PmMY…

## Sheet: Table S4
Table S4. Primers used in this study.
Primer name	Forward primer sequence(5'-3')	Reverse primer sequence(5'-3')
ORF clone primers
PmMYB289-ORF	ATGACCGAACCCGTAGTACTCCA	TGATACACCCACTCCCAAGAAAT
Primers for quantitative RT-qPCR
PmMYB214-qPCR	GCCAATAGAACAGAAGCAA	TGGACTGGGCAATAGATAA
PmMYB286-qPCR	AGAGCAGTGAAGGCGAAAC	CTGTGAACCCAAATGATATTGA
PmMYB289-qPCR	CTGGAGACCGGCTGAAGA	GGCGATTTATGCGTGGAT
NbCCoAOMT1-qPCR	CTATGGAATGGATCAGTGGTTGC	CAACGGGAAGCTGACAGATTTCA
NbCCoAOMT2-qPCR	TGAAATCTGTCAGCTTCCCGTTG	AGGTAACATCGAGAATGCAACCT
NbCCoAOMT3-qPCR	GCTAGTTCAAGGCAATGGAGGAT	GCAGTAGGTAACATCGAGAATGC
Nb4CL-qPCR	GCAGCGATTTTGATTATGCAGA	AGTTCTTTTCCTAATGGTGCAGC
NbHCT-qPCR	AAAACACCACCAACCCTG	TCCTGCCAACATCTCGTA
NbPAL1-qPCR	TGCCAACAGGATAAATGAATGCAG	CACCATTCCATTCCTTGAGACAT
NbPAL4-qPCR	CCTAACAGGATTACAGAATGCAG	CTCTTGAGGCACTCCAGCATTG
NbCAD-LIKE-qPCR	ATGAAGTGGTGGGAGAAG	GGGTTTGCCATCAGTGTA
PmTUA	CAAACTTGGTCCCGTATCCTC	CACAGAAAGCTGCTCATGGTAA
18S	ACACGGGGAGGTAGTGACAA	CCTCCAATGGATCCTCGTTA
PmMYB289-OE-qPCR	CTGGAGACCGGCTGAAGA	GGCGATTTATGCGTGGAT
Positive detection of transgenic tobacco primer
Part-MYB289	TCTGCGATATTGGAATGA	GGTCTGCAACTTGGCTTT
Vector construction primer
pBI-121-PmMYB289-O	gagaacacgggggactctagaATGACCGAACCCGTAGTACTCCA	ggactgaccacccggggatccTTATGATACACCCACTCCCAAGAA
Primers for positive detection
M13-F/R	gtaaaacgacggccagt	caggaaacagctatgac
pJIT166-GFP	atcccactatccttcgcaagacc	cacgagggtgggccagggc
pGBKT7	gtgcgacatcatcatcggaag	atacaaattttaaagtgactctta
Note: The lowercase letters of the sequence in Schedule 3 represent the primer sequence on the carrier, and the uppercase letters represent the primer sequence of the inserted fragment
